# Supplementary material for: Mitochondrial Transplantation as a New Therapeutic Approach Against Cardiac and Renal Consequences in Male Rats With Myocardial Infarction
Source: Acta Physiol (Oxf). 2026 Apr 25;242:e70231. doi: 10.1111/apha.70231 (PMC13109771; doi:10.1111/apha.70231)
Supplement: Supplementary file 2 — Table S3: Proteomic dataset of cardiac tissue. Table S4: Effects of mitochondrial transplantation on plasma levels of aldosterone and inflammatory markers in control rats (Sham) and rats submitted to myocardial infarction (MI). [file APHA-242-e70231-s002.xlsx]

## Sheet: Hoja3
																														Sham vs MI				MI vs mitochondrial transplantation
Uniprot	Gene	Protein name	Peptides	MI 1	MI 2	MI 3	MI 4	MI 5	MI mitochondria 1	MI mitochondria 2	MI mitochondria 3	MI mitochondria 4	MI mitochondria 5	Sham 1	Sham 2	Sham 3	Sham 4	Sham 5	Sham mitochondria 1	Sham mitochondria 2	Sham mitochondria 3	Sham mitochondria 4	Sham mitochondria 5						Gene	sham	Iam	log 2f	p-value	iam2	iam mito	log 2f2	p-value2	significance
Q6MGB5	Hsd17b8	(3R)-3-hydroxyacyl-CoA dehydrogenase	10	2.22659	1.86248	2.23197	1.2537	1.93286	1.88265	1.65862	2.06123	1.47671	1.39851	1.56261	1.94123	1.70296	2.12532	1.66762	2.03562	1.762	1.68055	1.69938	1.69081						Capzb	3.83627	3.89434	0.0580668	0.0329709	3.89434	3.84091	-0.0534293	0.0504487	MI
Q00972	Bckdk	[3-methyl-2-oxobutanoate dehydrogenase [lipoamide]] kinase, mitochondrial	7	0.917195	0.582576	0.601004	0.914635	0.924863	1.01639	0.846686	1.19007	1.09221	1.03263	0.873086	1.01662	0.557212	0.632154	0.767951	1.13851	0.938715	1.13789	0.951989	0.674524						gapA	4.84633	5.14179	0.295464	0.0205156	5.14179	4.82181	-0.319986	0.0529071	MI
Q63065	Pdk1	[Pyruvate dehydrogenase (acetyl-transferring)] kinase isozyme 1, mitochondrial	21	4.02458	3.92786	3.76196	3.79921	4.17504	4.03957	3.91416	4.00611	3.92762	3.90774	4.07786	3.90567	3.8851	3.90046	4.06879	3.97468	4.03121	4.07763	4.16176	3.6883						Slc25a42	0.680125	0.207222	-0.472903	0.00152472	0.207222	0.494532	0.28731	0.0564498	MI
Q64536	Pdk2	[Pyruvate dehydrogenase (acetyl-transferring)] kinase isozyme 2, mitochondrial	15	3.98553	3.87322	3.70698	3.74662	3.95775	3.81769	3.92001	3.83497	3.85364	3.82491	3.86278	3.85696	3.69053	3.83556	3.98532	3.93561	3.89912	4.03588	4.05474	3.78159						Psmb9	-1.93787	-1.45127	0.486602	0.0180566	-1.45127	-1.79419	-0.34292	0.0572372	MI
O54937	Pdk4	[Pyruvate dehydrogenase (acetyl-transferring)] kinase isozyme 4, mitochondrial	9	0.591447	-0.11405	1.20354	0.696097	0.391547	0.505283	0.423568	0.117787	1.1803	0.612705	0.141806	0.871904	0.463198	0.427555	1.0454	0.621132	0.806567	0.951091	0.729587	0.994111						Ppp2cb	-2.78313	-2.34738	0.435745	0.0472654	-2.34738	-2.67453	-0.327142	0.0584121	MI
O88483	Pdp1	[Pyruvate dehydrogenase [acetyl-transferring]]-phosphatase 1, mitochondrial	15	1.52006	1.38148	1.40905	1.27557	1.4981	1.41701	1.50971	1.62902	1.51592	1.52582	1.59644	1.54045	1.55444	1.64256	1.67777	1.51232	1.702	1.50259	1.44648	1.61517						Psmd2	2.30934	2.39087	0.0815305	0.0130388	2.39087	2.31413	-0.0767342	0.0673433	MI
O88484	Pdp2	[Pyruvate dehydrogenase [acetyl-transferring]]-phosphatase 2, mitochondrial	3	-3.27032	-2.42126	-3.06327	-3.3782	-2.39242	-2.64184	-2.51167	-2.64112	-3.57199	-2.50636	-2.9562	-2.69043	-3.32079	-3.31484	-2.76085	-2.8685	-2.51577	-2.65826	-2.54637	-3.40726						Nherf2	0.78682	0.947625	0.160805	0.0104438	0.947625	0.838972	-0.108653	0.0679616	MI
P26772	Hspe1	10 kDa heat shock protein, mitochondrial	8	6.75297	6.8038	6.64023	6.58007	6.82103	6.78098	6.73426	6.39736	6.72519	6.54243	6.76861	6.62815	6.54105	6.70867	6.61324	6.38472	6.5864	6.60077	6.61306	6.49241						Trappc4	-3.51508	-2.67833	0.836748	0.00019239	-2.67833	-3.06342	-0.385083	0.0734188	MI
P35213	Ywhab	14-3-3 protein beta/alpha	7	0.554281	0.462738	0.690142	0.595315	0.593498	0.416867	0.527527	0.551911	0.48522	0.646911	0.498019	0.468862	0.514586	0.589443	0.492104	0.483439	0.53166	0.437079	0.531206	0.672009						Hsp90ab1	5.78305	5.93814	0.15508	0.00226543	5.93814	5.84514	-0.0929955	0.077184	MI
P62260	Ywhae	14-3-3 protein epsilon	22	4.75176	4.74729	4.74926	4.73788	4.77514	4.75237	4.69672	4.70161	4.75151	4.59618	4.69174	4.76003	4.66112	4.78822	4.65526	4.71609	4.68317	4.63669	4.6396	4.77305						Cyb5a	-0.829386	-0.414387	0.414999	0.046373	-0.414387	-0.761809	-0.347421	0.0798458	MI
P68511	Ywhah	14-3-3 protein eta	12	3.09283	3.04378	3.03994	3.25857	3.10737	3.25814	3.1036	3.2804	3.01021	3.06036	3.12108	2.94183	3.00226	3.252	2.87983	3.13302	3.00502	3.02549	2.96493	3.29569						Vwa1	-0.16268	-0.479456	-0.316776	0.00177756	-0.479456	-0.330963	0.148493	0.0835497	MI
P61983	Ywhag	14-3-3 protein gamma	10	3.09434	3.08758	3.07225	2.98213	3.15776	3.05519	3.09801	3.01989	2.97318	2.92094	3.00734	3.02804	2.96826	2.86156	3.02437	3.08401	3.01732	2.91174	3.0711	3.16571						Sugt1	-1.33745	-1.53533	-0.19788	0.0332801	-1.53533	-1.6132	-0.0778669	0.0838747	MI
P68254	Ywhaq	14-3-3 protein theta	10	0.914186	1.0308	1.12825	1.15583	1.06493	0.820474	0.994139	1.04412	0.99074	1.11866	0.897768	0.856367	1.0071	1.071	0.974074	0.942949	1.04271	0.960808	1.05114	1.18205						Ndufaf3	-1.18276	-1.48132	-0.298558	0.00454131	-1.48132	-1.27283	0.208489	0.0888207	MI
P63102	Ywhaz	14-3-3 protein zeta/delta	12	3.0811	3.09106	3.23364	3.18572	3.23623	3.05769	3.04203	3.12983	3.12526	3.2235	2.91798	2.99474	2.98521	3.20824	3.06387	3.00841	3.05002	3.06673	3.05111	3.25363						Pyroxd2	2.22844	1.84948	-0.378966	0.0177894	1.84948	2.10128	0.251804	0.0958169	MI
Q99JE6	Plcb3	1-phosphatidylinositol 4,5-bisphosphate phosphodiesterase beta-3	3	-3.89874	-4.30845	-3.92686	-3.97725	-4.20807	-4.88754	-3.89699	-4.03154	-4.65983	-5.03163	-4.08207	-3.58653	-3.53307	-4.18508	-3.97519	-4.8216	-4.43202	-4.53729	-3.75825	-4.81442						Sardh	-1.30169	-2.2687	-0.967014	0.032344	-2.2687	-1.54851	0.720194	0.100262	MI
P10688	Plcd1	1-phosphatidylinositol 4,5-bisphosphate phosphodiesterase delta-1	17	-0.179742	0.0163483	-0.284817	-0.434114	-0.7529	-0.308904	-0.684137	-0.197026	-0.253407	-0.455862	-0.284027	-0.0698315	-0.227141	-0.0859079	-0.193341	-0.250526	-0.352421	-0.0121881	-0.20098	-0.0638966						Pdp1	1.60233	1.41685	-0.185481	0.0066096	1.41685	1.5195	0.102647	0.100546	MI
P13233	Cnp	2',3'-cyclic-nucleotide 3'-phosphodiesterase	3	-3.55014	-3.28868	-3.5699	-3.46988	-3.01957	-3.2761	-3.35353	-3.50069	-3.2892	-2.60544	-3.61652	-3.43866	-3.4893	-3.44148	-3.2207	-3.21049	-3.16841	-3.12529	-3.20384	-3.20247						Gk	-0.591642	-0.745225	-0.153582	0.0159857	-0.745225	-0.535659	0.209566	0.103888	MI
Q64591	Decr1	2,4-dienoyl-CoA reductase [(3E)-enoyl-CoA-producing], mitochondrial	19	6.63781	6.33506	6.52872	6.44007	6.19825	5.84744	6.4582	5.19251	6.08194	5.12488	5.33628	6.07703	5.96929	5.93283	5.98457	5.64008	6.42109	5.96864	5.58244	5.13505						Psmd1	1.96782	2.08201	0.114184	0.00666242	2.08201	2.01584	-0.0661616	0.106013	MI
Q6AXQ5	Pde12	2',5'-phosphodiesterase 12	6	-2.16735	-1.80747	-2.41845	-2.24538	-2.51965	-2.49102	-2.43406	-2.12861	-2.11193	-2.08918	-2.3663	-2.53561	-2.14897	-2.14687	-2.10034	-2.10805	-2.23146	-2.30708	-2.15087	-2.57213						H1-4	3.7066	3.37459	-0.332015	0.0125211	3.37459	3.12722	-0.247367	0.107812	MI
O88761	Psmd1	26S proteasome non-ATPase regulatory subunit 1	28	2.09317	2.05655	2.04939	2.17205	2.03888	1.93156	2.04844	2.08526	1.98015	2.03382	2.00681	1.89093	1.9787	1.98605	1.97663	1.99091	2.16653	2.00852	2.04071	2.17294						Lamtor1	-0.199504	-0.392574	-0.193071	0.0258196	-0.392574	-0.249577	0.142998	0.109865	MI
F1LMZ8	Psmd11	26S proteasome non-ATPase regulatory subunit 11	22	1.75335	1.77763	1.7629	1.81857	1.80972	1.61086	1.78455	1.80224	1.70463	1.71827	1.77093	1.56043	1.64351	1.75843	1.71982	1.73418	1.76955	1.70635	1.77799	1.87666						Cap1	0.303301	0.509284	0.205983	0.0234438	0.509284	0.342986	-0.166298	0.110292	MI
B0BN93	Psmd13	26S proteasome non-ATPase regulatory subunit 13	18	1.65851	1.64355	1.63913	1.69108	1.5333	1.69769	1.69014	1.68304	1.59462	1.57749	1.63707	1.46181	1.539	1.75943	1.54292	1.75035	1.72201	1.66456	1.72843	1.6591						Tpm3	-1.59932	-1.24768	0.351641	0.0132613	-1.24768	-1.51559	-0.267912	0.114069	MI
Q4FZT9	Psmd2	26S proteasome non-ATPase regulatory subunit 2	38	2.4132	2.365	2.36706	2.45006	2.35901	2.19324	2.36403	2.36691	2.32602	2.32046	2.35462	2.29452	2.28067	2.35212	2.26475	2.34988	2.38663	2.17985	2.3671	2.37795						Rtn4	-1.80546	-1.46492	0.340537	0.0268416	-1.46492	-1.25697	0.207953	0.129089	MI
Q9WTV5	Psmd9	26S proteasome non-ATPase regulatory subunit 9	7	0.728218	0.85585	0.746643	0.797061	0.894357	0.747049	0.757674	0.723919	0.651581	0.811316	0.689425	0.862145	0.773619	0.71487	0.737864	0.82371	0.691871	0.756373	0.872759	0.704806						Myl6	5.21938	5.36745	0.148068	0.0338785	5.36745	5.17924	-0.188216	0.129194	MI
P62193	Psmc1	26S proteasome regulatory subunit 4	17	1.60928	1.70575	1.59412	1.69593	1.63598	1.69002	1.69162	1.73817	1.62149	1.80841	1.67867	1.52557	1.68618	1.65236	1.6638	1.70808	1.66743	1.61444	1.66071	1.77083						Ppib	2.77632	2.8978	0.121489	0.0289209	2.8978	2.76983	-0.127975	0.134302	MI
Q63569	Psmc3	26S proteasome regulatory subunit 6A	20	2.36464	2.49613	2.36404	2.55672	2.38355	2.34599	2.32344	2.44383	2.35524	2.39155	2.40897	2.41628	2.35846	2.44252	2.28874	2.4533	2.41383	2.37651	2.43938	2.40407						Hspb6	5.80031	6.02853	0.228221	0.0265564	6.02853	5.87803	-0.150496	0.138937	MI
Q63570	Psmc4	26S proteasome regulatory subunit 6B	18	0.970199	0.938521	0.985271	1.07629	0.945111	1.02147	0.977943	0.962473	0.935994	0.927284	1.02315	1.0203	0.931932	1.13018	0.928452	0.953164	0.918895	0.894712	0.99132	0.907128						Wdr77	-1.11493	-1.27748	-0.162544	0.020991	-1.27748	-1.38957	-0.112087	0.140773	MI
Q63347	Psmc2	26S proteasome regulatory subunit 7	25	2.1326	2.11059	2.10414	2.17831	2.07847	2.02611	2.03609	2.08016	2.01129	2.01251	2.15667	2.10973	2.05517	2.0148	1.9782	2.03827	2.05018	2.00822	1.99137	2.0974						Trappc2l	-2.05829	-1.69147	0.366827	0.0147404	-1.69147	-2.13754	-0.446077	0.146001	MI
P62198	Psmc5	26S proteasome regulatory subunit 8	18	1.14135	1.1683	1.08148	1.30951	1.07769	0.924326	1.09717	1.12015	1.08262	1.12929	1.11971	1.14792	1.03045	1.02725	1.02222	1.02869	1.0449	1.06458	1.09396	1.14397						Arpc5	2.7301	2.94714	0.217044	0.0359539	2.94714	2.76228	-0.184857	0.146319	MI
Q62785	Pdap1	28 kDa heat- and acid-stable phosphoprotein	6	-1.76321	-1.45879	-1.69227	-1.47503	-1.6445	-1.24349	-1.63812	-1.4741	-1.84301	-1.77845	-1.3334	-1.45574	-1.40545	-1.94403	-1.65067	-1.64613	-1.81809	-1.74435	-1.60683	-1.9862						Sptan1	6.08601	6.28698	0.20097	0.00167907	6.28698	6.17704	-0.109936	0.15276	MI
Q7TQ82	Mrps10	28S ribosomal protein S10, mitochondrial	2	-2.11152	-1.52891	-2.10697	-2.1411	-2.44669	-0.679458	-2.27439	-2.55898	-2.25653	-2.98631	-2.1043	-2.07096	-2.04122	-1.40827	-2.22411	-1.98577	-2.49375	-2.89504	-2.35415	-3.6373						Gsk3a	-3.62715	-4.01926	-0.392114	0.0319117	-4.01926	-3.77032	0.248938	0.155228	MI
Q4QR80	Mrps25	28S ribosomal protein S25, mitochondrial	2	-3.61901	-3.71213	-3.62024	-4.51182	-4.85201	-3.22121	-3.73991	-4.11529	-3.96166	-4.16904	-4.2686	-4.14123	-4.23843	-4.29458	-3.73011	-3.6895	-4.02209	-3.4715	-3.87175	-4.29731						Ywhag	2.97791	3.07881	0.100897	0.0426351	3.07881	3.01344	-0.0653673	0.157073	MI
Q9EPJ3	Mrps26	28S ribosomal protein S26, mitochondrial	5	-0.998516	-0.811631	-0.749048	-1.01131	-1.12181	-0.721644	-0.720103	-0.905036	-0.857948	-1.04056	-0.790697	-0.824354	-0.777327	-0.533557	-0.883021	-0.83195	-0.792838	-0.61608	-0.838203	-0.954909						Epn2	-4.7165	-4.443	0.273497	0.0306241	-4.443	-4.88527	-0.442269	0.162225	MI
B0BN56	Mrps31	28S ribosomal protein S31, mitochondrial	8	-1.70633	-1.56205	-1.40595	-1.53442	-1.92289	-1.35276	-1.50444	-1.57343	-1.46333	-1.51882	-1.4529	-1.57125	-1.41553	-1.32344	-1.43059	-1.55434	-1.32399	-1.35189	-1.5723	-1.34235						Camk1	-2.82819	-3.10348	-0.275282	0.0427367	-3.10348	-2.95934	0.144132	0.168885	MI
Q5I0K8	Mrps7	28S ribosomal protein S7, mitochondrial	3	-1.73251	-1.71335	-1.78266	-1.71362	-2.03184	-1.57741	-1.64506	-1.7934	-1.85561	-1.92526	-1.74619	-1.81644	-1.68294	-1.65787	-1.79214	-1.53287	-1.59396	-1.69071	-1.71521	-1.56759						Sord	1.47729	1.31538	-0.161911	0.0047944	1.31538	1.44404	0.128652	0.174561	MI
O35820	Dnph1	2'-deoxynucleoside 5'-phosphate N-hydrolase 1	3	-2.72405	-2.8413	-2.76224	-2.06987	-2.57244	-2.7889	-2.80132	-2.61422	-2.76676	-3.03725	-2.90761	-2.50375	-2.17597	-2.3345	-2.14789	-3.01014	-2.66553	-2.37077	-2.52283	-3.34512						Ubac1	-2.14248	-2.41698	-0.274501	0.0119511	-2.41698	-2.5341	-0.117122	0.175314	MI
Q4G064	Coq5	2-methoxy-6-polyprenyl-1,4-benzoquinol methylase, mitochondrial	16	2.54446	2.31523	2.01126	2.15611	2.43738	2.65846	2.2987	2.42235	2.40415	2.56273	2.59683	2.43425	2.07859	1.75902	2.45272	2.29774	2.52846	2.57224	2.52135	2.17121						Gpd2	0.364496	-0.0323846	-0.39688	0.000463106	-0.0323846	0.110492	0.142877	0.177516	MI
Q5XI78	Ogdh	2-oxoglutarate dehydrogenase complex component E1	57	7.56676	7.63636	7.41034	7.12825	7.50682	7.41503	7.50683	7.34003	7.66847	7.39033	7.45225	7.2608	7.24866	7.42078	7.46474	7.41027	7.44094	7.52795	7.76415	7.30667						Lasp1	-0.346973	-0.137461	0.209512	0.00536159	-0.137461	-0.320895	-0.183435	0.177804	MI
D3ZQD3	Ogdhl	2-oxoglutarate dehydrogenase-like, mitochondrial	2	-2.91372	-3.9619	-4.93619	-2.42699	-2.9825	-2.42702	-2.86265	-2.96549	-2.79675	-2.74343	-2.50018	-4.77813	-4.65992	-3.00227	-2.58908	-2.57344	-6.2916	-2.52595	-2.23263	-3.52792						Mocs2	-3.29781	-3.64606	-0.348253	0.0318615	-3.64606	-3.42434	0.221721	0.187946	MI
P11960	Bckdha	2-oxoisovalerate dehydrogenase subunit alpha, mitochondrial (Fragment)	8	3.34595	3.33289	3.26676	3.17885	3.21378	3.27554	3.34926	3.39555	3.56375	3.36129	3.19792	3.55346	3.25314	3.39064	3.4176	3.31128	3.36617	3.70451	3.68663	3.12182						Twf1	-1.49029	-1.16013	0.330159	0.00933791	-1.16013	-1.2897	-0.129567	0.196452	MI
P35738	Bckdhb	2-oxoisovalerate dehydrogenase subunit beta, mitochondrial	7	2.75301	2.77377	2.65835	2.5793	2.65993	2.65803	2.87098	2.8103	2.70421	2.77423	2.66434	2.82411	2.45276	2.73072	2.66048	2.64565	2.56211	2.86395	2.75707	2.40512						Txnrd2	2.60299	2.4863	-0.116689	0.0464981	2.4863	2.57503	0.0887337	0.19902	MI
Q9Z1N4	Bpnt1	3'(2'),5'-bisphosphate nucleotidase 1	15	1.94093	2.01256	1.8476	1.93634	2.10185	2.09602	1.97127	1.97571	1.97071	1.82584	2.02024	1.95729	1.86486	1.87468	1.99281	1.96324	2.05233	2.08669	2.00154	2.24011						Snu13	-1.37215	-1.16772	0.204432	0.0148356	-1.16772	-1.27886	-0.111138	0.200346	MI
P0C2C4	Mrpl10	39S ribosomal protein L10, mitochondrial	4	-1.98002	-1.7457	-1.94116	-1.96728	-1.68433	-2.33534	-1.97622	-1.90034	-1.99659	-2.05417	-1.94932	-1.85359	-2.2283	-2.35453	-2.18272	-1.87923	-2.0443	-1.78786	-1.28556	-2.10276						Qars1	1.18564	1.30895	0.12331	0.000523015	1.30895	1.23253	-0.07642	0.200573	MI
Q5XIE3	Mrpl11	39S ribosomal protein L11, mitochondrial	8	-0.393782	-0.253299	-0.551838	-0.841323	-0.218095	-0.549519	-0.61076	-0.770989	-0.849565	-1.39522	-0.452667	-0.174113	-0.855755	-0.115574	-0.486542	-0.508389	-0.648316	-0.573789	-0.0201582	-0.738486						Lmna	5.26731	5.47758	0.210267	0.0382108	5.47758	5.27689	-0.200686	0.205278	MI
Q7M0E7	Mrpl14	39S ribosomal protein L14, mitochondrial	2	-3.16598	-2.71902	-3.38772	-2.96597	-2.7525	-3.60522	-3.63663	-3.13724	-3.50281	-3.71544	-3.57984	-3.98597	-3.57295	-3.4402	-4.2596	-4.27115	-3.54912	-3.78776	-2.66239	-3.52078						Erp29	0.36849	0.542841	0.174352	0.00720935	0.542841	0.406336	-0.136505	0.211213	MI
Q5M818	Mrpl16	39S ribosomal protein L16, mitochondrial	6	-0.830417	-0.491959	-1.24753	-0.964488	-0.517547	-1.00949	-0.746944	-0.969568	-0.87748	-1.09017	-0.69354	-0.607575	-0.927018	-0.949782	-0.729932	-0.752408	-0.909924	-1.144	-0.463559	-1.12664						Lrpap1	-3.52557	-3.11447	0.411105	0.0246268	-3.11447	-3.53987	-0.425404	0.214311	MI
Q6PDW6	Mrpl17	39S ribosomal protein L17, mitochondrial	5	-0.457399	-0.485271	-0.650706	-0.805908	-0.113544	-0.759492	-0.605687	-0.580532	-0.713277	-0.943705	-0.768005	-0.294064	-0.740078	-0.711914	-0.730492	-0.552235	-0.534621	-0.559897	-0.221119	-0.674625						Vcp	5.60189	5.70723	0.105342	0.0420689	5.70723	5.65103	-0.0561975	0.221959	MI
Q498T4	Mrpl2	39S ribosomal protein L2, mitochondrial	3	-2.11784	-2.32327	-2.5667	-2.88796	-2.33807	-2.64672	-2.35683	-1.96844	-2.62875	-2.83692	-2.5434	-2.25871	-2.63735	-2.89894	-2.54714	-2.1906	-2.11036	-2.22588	-1.59027	-2.20607						Brca1	0.945471	0.792747	-0.152723	0.0201428	0.792747	0.911214	0.118467	0.224185	MI
P0C2C0	Mrpl22	39S ribosomal protein L22, mitochondrial	5	-0.563382	-0.475546	-0.815413	-0.921675	-0.317142	-0.642208	-0.663514	-0.878778	-0.645185	-1.04658	-0.80011	-0.37657	-0.777699	-0.416575	-0.694892	-0.688551	-0.593833	-0.655656	-0.138861	-1.06106						Hspa8	6.98546	7.17407	0.188612	0.0052255	7.17407	7.09384	-0.0802343	0.225473	MI
Q63750	Mrpl23	39S ribosomal protein L23, mitochondrial	3	-1.67316	-1.53883	-1.65823	-2.05865	-1.04672	-1.31093	-1.49516	-1.26248	-1.40017	-1.40003	-1.81705	-1.76883	-1.45905	-1.94371	-1.33876	-1.27446	-1.389	-1.11142	-0.775335	-1.67366							1.54624	0.888942	-0.657295	0.0495745	0.888942	1.24255	0.353607	0.226014	MI
Q66H47	Mrpl24	39S ribosomal protein L24, mitochondrial	6	-0.295275	-0.194856	-0.420927	-0.597082	0.0201322	-0.589586	-0.692632	-0.33729	-0.288099	-0.442199	-0.611852	-0.0627812	-0.448285	-0.707488	-0.361935	-0.381837	-0.39349	-0.462056	-0.0723148	-0.49055						Arpp19	-1.60839	-1.93063	-0.322242	0.0379331	-1.93063	-1.72511	0.205528	0.235864	MI
P18665	Mrpl3	39S ribosomal protein L3, mitochondrial	4	-1.85575	-2.01994	-2.36826	-2.28655	-1.89358	-2.06939	-2.15193	-2.23832	-2.20688	-2.85975	-2.35356	-1.82409	-2.15466	-1.97257	-2.23768	-2.38366	-2.264	-2.41263	-1.93581	-2.31175						Otub1	2.19789	2.30981	0.111924	0.000522496	2.30981	2.23228	-0.0775333	0.239731	MI
Q6AXT0	Mrpl37	39S ribosomal protein L37, mitochondrial	16	0.285198	0.490366	0.164872	0.0773284	0.717321	0.0479222	0.302056	0.106111	0.203866	-0.0839582	0.103031	0.615253	0.183419	0.345389	0.270824	0.318016	0.425386	0.236669	0.773727	0.0635937						Eef1a1	2.2676	2.51045	0.242848	0.00629995	2.51045	2.38103	-0.129419	0.259101	MI
Q5PQN9	Mrpl38	39S ribosomal protein L38, mitochondrial	4	-2.14105	-1.96282	-2.33364	-2.72036	-1.84022	-1.9417	-2.05435	-2.04844	-2.24945	-2.46446	-2.20192	-1.64673	-2.34876	-1.78819	-2.12364	-2.0028	-2.14776	-1.79558	-1.44878	-2.26339						St13	1.83036	1.92721	0.0968488	0.00990878	1.92721	1.87794	-0.0492717	0.261674	MI
P83565	Mrpl40	39S ribosomal protein L40, mitochondrial	6	-1.51201	-1.17085	-1.67018	-1.88807	-1.26937	-2.02466	-1.53476	-1.58491	-1.33623	-1.90805	-1.95748	-1.34768	-1.85497	-1.77358	-1.60797	-1.71055	-1.54414	-1.72254	-1.1625	-1.71743						Slc27a1	1.41998	1.01995	-0.40003	0.0183403	1.01995	1.29691	0.276959	0.27074	MI
Q5BJX1	Mrpl41	39S ribosomal protein L41, mitochondrial	5	-1.00349	-0.591553	-1.14949	-1.26243	-0.625101	-1.0729	-1.00224	-1.06365	-1.00534	-1.38317	-1.18749	-0.686112	-1.12286	-0.916982	-1.00376	-1.07918	-1.0199	-0.941691	-0.483521	-1.1775						Clybl	1.24208	1.03926	-0.202819	0.0025444	1.03926	1.14991	0.11065	0.275982	MI
Q5RK00	Mrpl46	39S ribosomal protein L46, mitochondrial	6	-0.60651	-0.402506	-0.804995	-0.8665	-0.399565	-0.754508	-0.701729	-0.724614	-0.840931	-1.04675	-0.873434	-0.512667	-0.891584	-0.509859	-0.748048	-0.713348	-0.733658	-0.71033	-0.321365	-0.951935						GAPDH	1.99271	1.56157	-0.431145	0.0456569	1.56157	1.26394	-0.297629	0.278414	MI
Q641X9	Mrpl9	39S ribosomal protein L9, mitochondrial	4	-0.72595	-0.521883	-0.693145	-0.974758	-0.159931	-0.798916	-0.781881	-0.871627	-0.827226	-1.15709	-0.850835	-0.435629	-0.851209	-0.651612	-0.877017	-0.715443	-0.666213	-0.745806	-0.292759	-0.976828						Tpm4	1.33074	1.48272	0.151986	0.0160915	1.48272	1.38019	-0.10253	0.27908	MI
P23457	Akr1c9	3-alpha-hydroxysteroid dehydrogenase	8	-0.500401	-0.175446	-0.160001	-0.534896	-0.262181	-0.413929	-0.411163	-0.371868	-0.21223	-0.326181	-0.390216	-0.360887	-0.420465	-0.301084	-0.212983	-0.39434	-0.393948	-0.304366	-0.224736	-0.450855						FXR2	-2.38422	-2.65813	-0.273911	0.00713659	-2.65813	-2.51213	0.146	0.294052	MI
O70351	Hsd17b10	3-hydroxyacyl-CoA dehydrogenase type-2	22	6.31106	6.34301	6.28712	6.25362	6.27673	6.12243	6.2203	6.28327	6.39518	6.21358	6.20037	6.30685	6.31445	6.34995	6.36214	6.2377	6.2251	6.30495	6.4181	6.02942						Pdia4	-0.320277	-0.0576033	0.262674	0.0284749	-0.0576033	-0.18844	-0.130836	0.295755	MI
P29266	Hibadh	3-hydroxyisobutyrate dehydrogenase, mitochondrial	15	5.37321	5.48868	5.30934	5.19827	5.45708	5.25799	5.26424	5.39242	5.47028	5.44074	5.41358	5.40711	5.30482	5.32892	5.42846	5.35062	5.29312	5.44595	5.59621	5.20234						Xpnpep1	1.06397	0.931021	-0.132945	0.0413499	0.931021	1.03122	0.1002	0.300726	MI
Q5XIE6	Hibch	3-hydroxyisobutyryl-CoA hydrolase, mitochondrial	7	0.587765	0.494133	0.35438	0.098812	0.562048	0.709958	0.542347	0.482409	0.265447	0.666181	0.513215	0.556383	0.655037	0.603235	0.582597	0.608944	0.574172	0.505034	0.608959	0.325772						Rab31	-3.21512	-2.48078	0.73434	0.00783936	-2.48078	-2.64049	-0.159706	0.301147	MI
P13437	Acaa2	3-ketoacyl-CoA thiolase, mitochondrial	30	8.74459	8.36759	8.75456	8.4879	8.68474	8.51061	8.565	8.27762	8.76644	8.78836	8.63908	8.39542	8.70259	9.13819	8.33113	8.59627	8.29981	8.62476	8.70555	7.9575						Calr	3.32251	3.46709	0.144581	0.0411911	3.46709	3.38341	-0.0836803	0.30687	MI
P97532	Mpst	3-mercaptopyruvate sulfurtransferase	12	3.26236	3.60328	3.29067	3.42727	3.40268	3.36769	3.36061	3.35702	3.3933	3.34048	3.50696	3.47775	3.3124	3.52087	3.33688	3.37194	3.34686	3.42639	3.39666	3.32934						Acy1a	1.29422	1.12353	-0.170683	0.0482092	1.12353	1.03513	-0.0883999	0.317204	MI
Q7TS56	Cbr4	3-oxoacyl-[acyl-carrier-protein] reductase	10	0.454645	0.207258	0.470106	-0.53201	0.0450373	0.108668	-0.128659	0.30403	-0.321354	-0.392946	-0.16467	0.167018	-0.0211058	0.264309	-0.150571	0.247659	-0.134695	-0.103317	-0.111305	-0.0356835						Coro7	-2.19588	-1.80132	0.394564	0.000573185	-1.80132	-2.01392	-0.2126	0.329756	MI
P63326	Rps10	40S ribosomal protein S10	7	0.711623	1.04801	0.797373	0.693669	0.631031	1.06034	0.99024	0.846141	0.721201	0.6345	0.991505	0.84845	0.487647	0.522345	0.509694	0.870693	0.885757	0.726271	0.851928	0.817709						Cd59	-0.97766	-1.18904	-0.211382	0.0258253	-1.18904	-1.0516	0.137445	0.332947	MI
P62282	Rps11	40S ribosomal protein S11	9	1.74444	1.75755	1.72524	1.61504	1.72955	1.93944	1.92947	1.88282	1.84875	1.56619	1.68918	1.70158	1.71715	1.80813	1.65631	1.72664	1.79741	1.607	1.75414	1.79542						Stat3	-0.309649	-0.0818718	0.227777	0.00307762	-0.0818718	-0.148951	-0.0670794	0.339527	MI
P63324	Rps12	40S ribosomal protein S12	8	1.75739	1.87779	1.82012	1.80883	1.81836	1.88027	1.8502	1.79353	1.9043	1.64682	1.71922	1.8616	1.87714	1.79974	1.64215	1.79438	1.80305	1.75008	1.7462	1.81589						Psap	2.87444	3.11337	0.238926	0.00281479	3.11337	3.02341	-0.0899647	0.346321	MI
P62278	Rps13	40S ribosomal protein S13	6	1.62824	1.62892	1.68083	1.55857	1.61558	1.68551	1.70323	1.60781	1.69564	1.49244	1.6608	1.62448	1.63488	1.61379	1.61045	1.60771	1.49728	1.47671	1.66388	1.59543						Vim	5.36355	5.73496	0.37141	0.018362	5.73496	5.5145	-0.22046	0.349778	MI
P13471	Rps14	40S ribosomal protein S14	6	0.73035	0.827188	0.748572	0.658671	0.710544	0.660428	0.947684	0.95666	0.673362	0.348582	0.773248	0.732712	0.587948	0.564183	0.724285	0.934724	0.641932	0.581345	0.798081	0.754359						Mbnl2	-0.861168	-1.08078	-0.219612	0.00055834	-1.08078	-1.12775	-0.0469677	0.356071	MI
P62845	Rps15	40S ribosomal protein S15	3	-1.27071	-1.43447	-1.45038	-1.13898	-1.33898	-1.23194	-1.29092	-0.889667	-1.49944	-1.50541	-1.31772	-1.28278	-1.34408	-1.76467	-1.47781	-1.30743	-1.24046	-1.51246	-1.42738	-1.0449						Erc1	-2.54822	-2.84896	-0.300739	0.0374581	-2.84896	-2.96915	-0.120192	0.358263	MI
P62244	RPS15A	40S ribosomal protein S15a	6	2.47923	2.4092	2.46515	2.33297	2.36369	2.51936	2.45458	2.35089	2.45448	2.50691	2.48299	2.31171	2.35349	2.05846	2.3575	2.50761	2.30741	2.3845	2.41856	2.47929						ACSS2	-1.60908	-1.87439	-0.265302	0.0213047	-1.87439	-1.77989	0.0944961	0.361736	MI
P62250	Rps16	40S ribosomal protein S16	6	0.915737	1.02191	0.969808	0.928611	0.982566	0.941058	0.993156	0.956832	0.940572	0.889044	0.962605	0.825335	0.893773	0.706666	0.914494	0.974991	0.818022	0.749818	0.972214	1.06029						Gtpbp3	-1.80061	-2.04257	-0.241961	0.00567681	-2.04257	-1.95221	0.0903599	0.37267	MI
P04644	Rps17	40S ribosomal protein S17	7	1.00054	1.20798	1.16483	1.16894	1.10436	1.17247	1.0466	1.23288	1.18827	1.05192	1.1162	1.19953	1.08014	1.04203	1.09908	0.992656	0.988463	1.01415	1.12713	1.19088						Enoph1	-3.2175	-3.54874	-0.33124	0.0341062	-3.54874	-3.66397	-0.115231	0.379546	MI
P62271	Rps18	40S ribosomal protein S18	9	2.50557	2.46441	2.5286	2.42852	2.43905	2.55058	2.53341	2.43275	2.48172	2.29891	2.35621	2.32548	2.39061	2.59478	2.42144	2.45632	2.42712	2.26186	2.37737	2.45386						Fxn	-1.48077	-1.72828	-0.247502	0.0449699	-1.72828	-1.8465	-0.118225	0.381547	MI
P17074	Rps19	40S ribosomal protein S19	11	1.03628	1.15617	0.936931	1.07451	0.93995	1.15145	1.07228	0.889761	0.945049	0.727633	1.04777	0.931745	0.869723	0.927006	1.02001	0.951733	0.84871	0.829202	0.831376	0.972394						Arpc2	0.94607	1.04963	0.103563	0.0455827	1.04963	1.09616	0.0465265	0.381838	MI
P27952	Rps2	40S ribosomal protein S2	11	1.43923	1.50089	1.5107	1.42998	1.37972	1.77253	1.54543	1.57658	1.30696	1.16763	1.44724	1.33064	1.48833	1.67517	1.42566	1.55605	1.42857	1.31525	1.61487	1.43588						Atp5f1c	7.63731	7.74193	0.104625	0.0371098	7.74193	7.67282	-0.0691175	0.383817	MI
P60868	Rps20	40S ribosomal protein S20	4	1.23821	1.1141	1.16031	0.952043	1.2512	1.51044	1.40328	1.29865	1.19534	0.949959	1.08816	1.20845	1.05651	1.20775	1.15332	1.31356	1.08281	1.06393	1.30099	1.17525						Tubb4b	4.75114	4.86752	0.116378	0.0090626	4.86752	4.9095	0.0419843	0.384604	MI
P05765	Rps21	40S ribosomal protein S21	5	1.29723	1.39754	1.38704	1.3798	1.31862	1.54746	1.44255	1.35845	1.40756	1.32515	1.26548	1.43936	1.34855	1.58485	1.32686	1.45278	1.35957	1.38899	1.27018	1.41592						Rps8	1.50093	1.72011	0.219178	0.0218616	1.72011	1.81733	0.0972263	0.384805	MI
P62268	Rps23	40S ribosomal protein S23	5	-1.28909	-1.33456	-1.17862	-1.02896	-1.07834	-0.579107	-1.11097	-1.11798	-1.20107	-1.36776	-1.38921	-1.36834	-1.17658	-1.58944	-1.47895	-1.18655	-1.17269	-1.2731	-1.45813	-1.11496						Arpc1b	-1.21755	-0.908146	0.309404	0.0265575	-0.908146	-1.05352	-0.145376	0.397855	MI
P62850	Rps24	40S ribosomal protein S24	4	0.287888	0.354749	0.276013	0.307995	0.228389	0.296434	0.341034	0.306413	0.295255	0.195544	0.392511	0.392735	0.371859	0.275986	0.323268	0.286117	0.20979	0.0815694	0.226703	0.288342						Fkbp1a	3.00914	3.21988	0.210748	0.0152446	3.21988	3.12692	-0.0929647	0.417878	MI
P62856	Rps26	40S ribosomal protein S26	2	-3.19247	-2.41438	-3.21933	-2.88111	-3.45885	-2.38673	-2.55262	-3.04972	-3.18631	-3.96121	-2.72515	-3.05705	-3.04707	-2.87133	-2.94567	-2.99228	-3.38596	-2.62594	-3.5645	-3.16768						Rmdn3	-3.48252	-4.01651	-0.533994	0.00353419	-4.01651	-3.87216	0.144354	0.418851	MI
Q71TY3	Rps27	40S ribosomal protein S27	3	-1.8273	-2.08928	-2.12999	-2.15826	-2.02433	-1.98609	-1.91897	-1.95958	-2.19448	-2.18828	-2.20242	-2.14682	-1.95953	-2.36558	-2.51929	-1.84235	-1.70889	-2.58952	-2.36843	-1.96777						Actn4	3.41496	3.60202	0.187059	0.0051602	3.60202	3.47715	-0.12487	0.428779	MI
P62859	Rps28	40S ribosomal protein S28	3	1.74101	1.85582	1.66334	1.72011	1.66268	1.89049	1.73485	1.62072	1.78248	1.54649	1.72679	1.70674	1.60647	1.86658	1.73742	1.68174	1.6836	1.67987	1.54093	1.65231						Adam10	-3.26368	-2.84204	0.421637	0.00903824	-2.84204	-2.94386	-0.101814	0.432391	MI
P62275	Rps29	40S ribosomal protein S29	2	-2.82091	-2.92959	-2.71498	-2.76563	-2.68212	-2.5164	-2.47588	-2.28468	-2.75038	-3.45299	-3.11014	-2.8618	-2.87169	-2.66602	-2.94569	-3.16994	-2.96971	-2.90145	-2.7665	-3.08157						Rps3a	2.30201	2.42877	0.126762	0.0367751	2.42877	2.36679	-0.0619862	0.434305	MI
P62909	Rps3	40S ribosomal protein S3	16	3.46747	3.50555	3.53444	3.43715	3.4633	3.50576	3.44907	3.36961	3.54444	3.39539	3.42527	3.34295	3.43657	3.38337	3.37983	3.47429	3.36563	3.31594	3.42256	3.51848						Vcl	6.61944	6.737	0.11756	0.0154013	6.737	6.68793	-0.0490781	0.435814	MI
P49242	Rps3a	40S ribosomal protein S3a	12	2.38406	2.52281	2.49353	2.3734	2.37007	2.33672	2.49836	2.48085	2.39579	2.12222	2.34802	2.32849	2.3653	2.15133	2.31692	2.43347	2.34341	2.16046	2.23408	2.40549						GLG1	-2.13817	-2.61487	-0.476699	0.0353226	-2.61487	-2.45254	0.162328	0.441449	MI
P62703	Rps4x	40S ribosomal protein S4, X isoform	15	2.28267	2.31879	2.24303	2.26925	2.21943	2.40521	2.42429	2.31455	2.3232	2.03908	2.12955	2.17386	2.11598	2.20075	2.09407	2.30585	2.2167	2.20487	2.2324	2.29951						Rpl13	1.20775	1.33964	0.13189	0.0108638	1.33964	1.26235	-0.077288	0.444657	MI
P24050	Rps5	40S ribosomal protein S5	8	0.346936	0.47118	0.406378	0.44436	0.348045	0.570461	0.27391	0.397444	0.363754	0.0468812	0.58835	0.200147	0.491672	0.459717	0.419159	0.690703	0.330743	0.0174054	0.174742	0.231355						Rps3	3.3936	3.48158	0.0879857	0.00643927	3.48158	3.45286	-0.0287241	0.459321	MI
P62755	Rps6	40S ribosomal protein S6	6	2.46517	2.73116	2.57765	2.5715	2.61879	2.3346	2.60428	2.39848	2.64338	2.34774	2.52317	2.39205	2.47286	2.41938	2.5555	2.33932	2.45375	2.25551	2.45528	2.50868						Csrp3	4.82885	5.0591	0.230255	0.0430698	5.0591	5.10268	0.0435784	0.46859	MI
P62083	Rps7	40S ribosomal protein S7	9	1.2704	1.32079	1.32232	1.47302	1.1859	1.52589	1.31676	1.51006	1.42051	1.30652	1.36543	1.27688	1.24612	1.36367	1.28851	1.19604	1.11832	1.38714	1.49489	1.23258						Rps23	-1.40051	-1.18192	0.218591	0.0413168	-1.18192	-1.07538	0.106538	0.483004	MI
P62243	Rps8	40S ribosomal protein S8	12	1.74989	1.76643	1.84179	1.71803	1.5244	1.96068	1.94308	1.93421	1.77106	1.47764	1.30223	1.64072	1.4898	1.50855	1.56334	1.92285	1.6197	1.90027	1.89188	1.80141						Ppt1	-1.29958	-0.997713	0.301871	0.0294583	-0.997713	-1.18981	-0.192093	0.483132	MI
P29314	Rps9	40S ribosomal protein S9	13	2.50624	2.57005	2.39345	2.36544	2.4372	2.45254	2.48926	2.53588	2.43888	2.23027	2.47895	2.34355	2.35574	2.22313	2.37313	2.57621	2.38478	2.33038	2.47539	2.50243						Actr2	1.89144	2.10442	0.212984	0.00303064	2.10442	2.04493	-0.0594879	0.485831	MI
P38983	Rpsa	40S ribosomal protein SA	13	2.84247	2.90986	2.9195	2.83935	2.90257	2.89439	2.87698	2.88458	3.07413	2.91033	2.90993	2.91653	2.82837	2.89681	2.82318	2.83923	2.88806	2.86638	2.90676	2.90641						Pdlim4	0.0777546	-0.127753	-0.205507	0.0308757	-0.127753	-0.0446401	0.0831125	0.486949	MI
Q499N4	Coq2	4-hydroxybenzoate polyprenyltransferase, mitochondrial	3	-1.72698	-1.38971	-1.91307	-2.26216	-2.14982	-1.41805	-1.11642	-1.48716	-1.51645	-1.49864	-1.40626	-1.60903	-1.61844	-1.39314	-1.40343	-1.48754	-1.77053	-1.48099	-1.3	-1.85538						Gmfb	-0.85352	-1.03352	-0.179995	0.00402856	-1.03352	-0.975478	0.0580373	0.501539	MI
Q923S8	Pank4	4'-phosphopantetheine phosphatase	21	0.211981	0.4966	0.370684	0.391696	0.429164	0.532338	0.304325	0.365144	0.326135	0.162116	0.474905	0.468332	0.475417	0.227379	0.536514	0.428423	0.457089	0.439217	0.541887	0.341096						Aldh7a1	3.11866	3.02084	-0.0978204	0.0193659	3.02084	3.05149	0.0306497	0.514379	MI
Q9JLJ3	Aldh9a1	4-trimethylaminobutyraldehyde dehydrogenase	8	1.93946	2.20675	1.95819	2.13415	2.08156	2.03921	1.98207	2.13817	1.98033	1.91066	2.09566	2.17532	2.10022	2.07886	2.15092	2.16182	2.07677	2.23076	2.22514	1.95365						Acot2	4.66954	4.41062	-0.258927	0.041244	4.41062	4.49521	0.0845974	0.53021	MI
P13195	Alas1	5-aminolevulinate synthase, non-specific, mitochondrial	4	-2.09231	-2.32421	-2.0146	-2.42719	-2.42813	-1.68699	-1.69793	-2.5253	-2.78369	-2.57151	-2.13121	-2.22561	-1.99727	-1.93472	-2.37201	-2.74993	-2.16989	-2.87499	-2.47254	-3.15405						Gstm7	2.41305	2.23827	-0.17478	0.0155147	2.23827	2.26825	0.0299793	0.533134	MI
P80386	Prkab1	5'-AMP-activated protein kinase subunit beta-1	6	-0.805957	-1.05879	-1.04258	-0.704518	-1.27398	-0.507464	-0.744897	-0.728317	-0.988102	-0.982527	-0.754587	-0.774961	-0.822132	-0.559001	-1.05874	-0.973196	-0.785214	-0.799407	-0.691043	-0.98358						Atp5po	7.99725	8.165	0.167743	0.033972	8.165	8.20672	0.0417215	0.53908	MI
Q9QZH4	Prkab2	5'-AMP-activated protein kinase subunit beta-2	2	-5.28896	-5.34329	-5.78395	-5.03484	-5.50617	-4.91696	-5.10515	-4.76788	-5.78709	-5.32513	-4.86073	-5.10761	-5.5489	-5.74642	-4.8712	-5.18988	-5.94805	-5.55457	-5.60909	-6.17723						Aars2	-1.65685	-1.87015	-0.213292	0.0115351	-1.87015	-1.92877	-0.0586292	0.555495	MI
P80385	Prkag1	5'-AMP-activated protein kinase subunit gamma-1	13	0.422374	0.471562	0.367306	0.472941	0.287675	0.498479	0.374753	0.346015	0.268325	0.198909	0.64093	0.321026	0.321276	0.435027	0.293428	0.510709	0.462478	0.47348	0.397479	0.282531						Eno1	6.5352	6.6357	0.100507	0.0331366	6.6357	6.60821	-0.027493	0.55819	MI
Q63619	Coq7	5-demethoxyubiquinone hydroxylase, mitochondrial (Fragment)	12	1.91494	1.7219	1.87503	1.81262	1.59262	1.85281	1.67224	1.78085	1.74288	1.7131	1.88503	2.14397	1.73703	1.68194	1.86368	1.55959	1.76252	2.0206	1.94671	1.63324						Pdia3	3.65898	3.90737	0.248392	0.0027366	3.90737	3.86136	-0.0460148	0.584894	MI
P21588	Nt5e	5'-nucleotidase	10	0.769841	-0.123759	0.67879	0.45114	0.420413	0.0242967	0.423849	0.25478	0.974231	0.68834	0.590949	0.190613	0.0679861	0.566203	0.887613	0.402207	0.836976	0.180666	1.0079	0.670079						Gys1	2.95075	3.17276	0.222008	0.0283239	3.17276	3.21571	0.0429473	0.585096	MI
P97608	Oplah	5-oxoprolinase	18	0.90729	0.917366	0.778322	1.28433	1.10067	1.11818	1.24715	1.06056	1.00134	0.679625	1.09647	1.00453	1.29261	1.40681	1.33276	0.768899	0.762737	0.74061	1.17798	0.811307						Akr1b7	-4.41431	-3.65572	0.758589	0.0169339	-3.65572	-3.52047	0.135254	0.585304	MI
P63039	Hspd1	60 kDa heat shock protein, mitochondrial	47	7.39656	7.40216	7.3121	7.25816	7.45164	7.35481	7.35447	7.17157	7.52596	7.35538	7.39931	7.31861	7.24441	7.1947	7.26425	7.12611	7.31777	7.35386	7.37869	7.15897						Gsta3	-3.36694	-2.58273	0.784218	0.0336957	-2.58273	-2.9082	-0.32547	0.589995	MI
P19945	Rplp0	60S acidic ribosomal protein P0	13	1.98637	2.12674	2.07074	1.98324	2.06736	2.09373	2.03938	2.01528	2.09295	1.84266	1.98398	2.14651	2.0208	2.10248	2.01252	2.09205	1.97865	2.05206	2.07778	2.06034						Septin7	0.607465	0.782496	0.175031	0.00433318	0.782496	0.754031	-0.0284652	0.590796	MI
P19944	Rplp1	60S acidic ribosomal protein P1	2	2.28002	2.51052	2.27636	2.39567	2.57178	2.37195	2.21805	2.59873	2.72539	2.62384	2.24251	2.35261	2.23343	2.39252	2.36857	2.42312	2.02292	2.5087	2.70183	2.51722						Copb2	0.0573157	0.167443	0.110127	0.0335414	0.167443	0.139375	-0.028068	0.592532	MI
P02401	Rplp2	60S acidic ribosomal protein P2	8	2.94616	3.05333	3.01301	3.01727	3.08156	2.9929	3.03107	2.94108	3.08877	2.93446	2.91253	3.03422	2.88231	3.05697	2.9756	2.93933	2.86322	2.88732	2.98915	2.94643						Gimap4	-0.357542	-0.0463027	0.31124	0.0411334	-0.0463027	-0.119591	-0.0732886	0.602558	MI
Q6PDV7	Rpl10	60S ribosomal protein L10	5	0.323444	0.256076	0.352023	0.406263	0.522395	0.312323	0.482122	0.395585	0.345318	0.246499	0.291406	0.336743	0.320292	0.297443	0.264003	0.474683	0.403171	0.201972	0.307409	0.34134						Mapk9	-2.27034	-2.65683	-0.386486	0.013222	-2.65683	-2.57662	0.0802119	0.625977	MI
P62907	Rpl10a	60S ribosomal protein L10a	7	0.764007	0.721382	0.58371	0.653916	0.582124	0.678477	0.857805	0.866459	0.700703	0.502717	0.759684	0.606882	0.623689	0.619046	0.607095	0.683215	0.654361	0.567346	0.803298	0.805988						Psmb2	0.958025	1.0752	0.117172	0.0447622	1.0752	1.03667	-0.0385237	0.629019	MI
P62914	Rpl11	60S ribosomal protein L11	6	1.49839	1.55056	1.53308	1.43276	1.46383	1.44956	1.45935	1.49752	1.45787	1.32156	1.44962	1.5451	1.49652	1.43497	1.39719	1.45105	1.48334	1.28453	1.42214	1.48049						GRB2	-2.60181	-2.29408	0.307727	0.0408991	-2.29408	-2.34961	-0.0555287	0.638693	MI
P23358	Rpl12	60S ribosomal protein L12	7	1.65842	1.87656	1.81641	1.76126	1.72276	1.77455	1.73799	1.72652	1.77227	1.58552	1.71628	1.69729	1.75137	1.64318	1.67917	1.76864	1.68453	1.68109	1.68977	1.82502						Actn1	6.26406	6.5674	0.303337	0.0370417	6.5674	6.47107	-0.0963244	0.639209	MI
P41123	Rpl13	60S ribosomal protein L13	7	1.40448	1.3485	1.24336	1.32608	1.37577	1.3691	1.48801	1.20872	1.30426	0.941656	1.18077	1.30733	1.18602	1.13489	1.22974	1.3275	1.25165	0.951072	1.31162	1.01538						Rps4x	2.14284	2.26663	0.123793	0.00137413	2.26663	2.30126	0.0346299	0.639289	MI
P35427	Rpl13a	60S ribosomal protein L13a	6	-0.289265	-0.191369	-0.523418	-0.2769	-0.367246	-0.0285076	-0.068357	-0.279148	-0.456662	-0.848819	-0.0954732	-0.375701	-0.251491	-0.172469	-0.520345	-0.1799	-0.280293	-0.323506	-0.346582	-0.330716						Taco1	0.0484764	-0.0819957	-0.130472	0.0473119	-0.0819957	-0.0333525	0.0486432	0.640425	MI
Q63507	Rpl14	60S ribosomal protein L14	4	1.44414	1.42563	1.37425	1.53506	1.42056	1.76576	1.6126	1.48722	1.55267	1.37966	1.33539	1.55288	1.37974	1.69111	1.55227	1.46051	1.42347	1.46477	1.63189	1.4498						Gstm4	-1.5764	-1.97621	-0.399817	0.0367465	-1.97621	-2.07426	-0.0980484	0.643703	MI
P61314	Rpl15	60S ribosomal protein L15	7	1.00631	1.03203	1.04459	1.12299	0.891063	1.0886	1.13892	1.34971	0.858365	0.619089	0.45005	0.856607	0.733551	0.686099	0.713518	0.91623	0.924309	0.861501	1.00116	0.709593						Usp7	-2.61299	-2.72734	-0.114345	0.0448449	-2.72734	-2.6698	0.0575426	0.663149	MI
P24049	Rpl17	60S ribosomal protein L17	4	0.390681	0.433988	0.439851	0.261492	0.384289	0.708842	0.699072	0.544966	0.279984	0.105641	0.417191	0.267831	0.215154	0.479023	0.324033	0.389893	0.419234	0.344564	0.44243	0.116843						Adh5	2.1766	2.09985	-0.0767453	0.0260593	2.09985	2.07765	-0.0222084	0.691404	MI
P12001	Rpl18	60S ribosomal protein L18	7	0.884353	0.826278	0.587865	0.731197	0.89777	0.971286	1.06078	1.0022	0.637308	0.602109	0.785899	0.668165	0.740535	0.839726	0.665613	0.881669	0.907772	0.491428	0.89856	0.848774						Mif	4.83564	4.95269	0.11704	0.0393964	4.95269	4.93096	-0.0217228	0.695175	MI
P62718	Rpl18a	60S ribosomal protein L18a	5	-0.24487	-0.128297	-0.0584033	-0.152983	-0.226614	-0.0210751	0.00920076	0.0819859	-0.219875	-0.500812	-0.190598	-0.150348	-0.0300516	-0.0646554	-0.424198	-0.0281366	-0.267805	-0.194343	-0.220809	-0.113768						Mapk14	-2.49805	-2.72972	-0.231671	0.048664	-2.72972	-2.68001	0.0497159	0.699143	MI
P84100	Rpl19	60S ribosomal protein L19	3	-0.182408	0.0122505	-0.162195	-0.185903	-0.245489	-0.0980441	0.169802	-0.278387	-0.122011	-0.430542	0.157818	-0.0577862	-0.100996	0.0797755	0.193037	-0.174655	-0.125109	-0.363825	-0.172038	-0.352823						Ndufaf6	-0.717821	-0.982467	-0.264646	0.0405022	-0.982467	-0.941103	0.041364	0.717384	MI
P20280	Rpl21	60S ribosomal protein L21	2	-2.99111	-2.84836	-2.93171	-2.8256	-2.91353	-2.39022	-2.65155	-2.21432	-3.02757	-2.95129	-3.05177	-2.96217	-2.6196	-2.53174	-3.05709	-2.37933	-2.79938	-2.83395	-2.67462	-2.4915						H4c2	6.04648	5.41636	-0.630116	0.0224104	5.41636	5.47771	0.0613493	0.731149	MI
P62832	Rpl23	60S ribosomal protein L23	4	1.07902	1.09699	0.93809	1.11037	1.03761	1.14777	1.1006	1.15003	1.09159	0.860518	0.547256	0.992561	0.761149	1.06263	0.744897	1.07262	0.871292	0.858948	0.857685	0.928914						Atp5f1a	10.9519	11.1097	0.15783	0.0459417	11.1097	11.0777	-0.032085	0.736093	MI
P62752	Rpl23a	60S ribosomal protein L23a	4	0.635689	0.75959	0.750944	0.601355	0.581201	0.788508	0.912872	0.543104	0.612578	0.311468	0.57862	0.712437	0.690464	0.671447	0.634352	0.648617	0.732979	0.272674	0.519484	0.710323						Dync1h1	4.42793	4.61701	0.189081	0.0088494	4.61701	4.63315	0.0161453	0.740756	MI
P12749	Rpl26	60S ribosomal protein L26	5	0.685011	0.786781	0.665902	0.46055	0.562351	0.82997	0.996552	0.691196	0.619723	0.294575	0.656575	0.566189	0.582146	0.599665	0.564807	0.808534	0.664122	0.626186	0.783195	0.628368						Hspa5	5.05543	5.14562	0.0901922	0.0191059	5.14562	5.16252	0.0168953	0.765128	MI
P61354	Rpl27	60S ribosomal protein L27	3	0.304928	0.180282	0.287686	0.166311	0.267988	0.55638	0.54	0.184027	0.287299	0.0389957	0.137172	0.238601	0.276444	0.387549	0.137285	0.418618	0.387309	0.140672	0.229248	0.287086						Pygm	4.99678	5.22005	0.223274	0.0391741	5.22005	5.19845	-0.0216041	0.76958	MI
P18445	Rpl27a	60S ribosomal protein L27a	5	0.767236	0.789289	0.821462	0.769338	0.779578	0.664997	0.838687	0.779392	0.753672	0.510081	0.66329	0.84406	0.777253	0.63112	0.834305	0.760244	0.619149	0.723923	0.906073	0.708429						Dsp	6.40168	6.57411	0.172426	0.00815353	6.57411	6.54864	-0.0254678	0.778906	MI
P21531	Rpl3	60S ribosomal protein L3	7	-0.770295	-1.11588	-0.569182	-1.04854	-0.982856	-0.911055	-0.794798	-0.753496	-0.96629	-0.751212	-1.04523	-1.25424	-0.979736	-0.984914	-1.04893	-0.814605	-0.801443	-1.20102	-1.14034	-0.650631						Rpl23	0.821699	1.05242	0.230716	0.0461027	1.05242	1.0701	0.0176865	0.782963	MI
P62890	Rpl30	60S ribosomal protein L30	6	1.75806	1.56551	1.79612	1.79698	1.57674	1.61773	1.85201	1.68561	1.71118	1.45269	1.46765	1.63138	1.60618	1.54698	1.18064	1.42229	1.72514	1.37649	1.56429	1.81428						Pygb	5.62539	5.85091	0.225511	0.00704979	5.85091	5.87746	0.0265514	0.783174	MI
P62912	Rpl32	60S ribosomal protein L32	5	0.574163	0.236176	0.559931	0.597267	0.607736	0.458767	0.723425	0.778473	0.46625	0.178643	0.0891656	0.430364	0.546786	0.740117	0.150805	0.62612	0.648561	0.538732	0.657653	0.575671						Lnpep	0.772765	0.914885	0.14212	0.027807	0.914885	0.895818	-0.0190669	0.797684	MI
P11250	Rpl34	60S ribosomal protein L34	2	-2.66959	-2.00346	-2.5681	-2.76465	-2.82144	-2.4315	-2.68878	-2.79668	-2.66081	-3.05185	-2.40183	-2.97427	-2.51499	-2.71435	-3.17226	-2.59795	-2.80433	-2.85175	-2.81109	-2.71256						Ppp6c	-2.21097	-2.37766	-0.16669	0.0272633	-2.37766	-2.39463	-0.0169638	0.807444	MI
P17078	Rpl35	60S ribosomal protein L35	3	-0.968229	-0.672283	-1.46528	-0.971887	-1.07576	-0.647379	-0.589756	-0.641685	-1.28475	-1.48685	-0.821521	-0.612824	-0.767347	-1.40781	-1.20534	-1.04106	-0.669347	-1.85484	-0.95183	-1.59042						Manf	-1.57347	-1.35732	0.216143	0.0464117	-1.35732	-1.32927	0.0280561	0.811931	MI
P04646	Rpl35a	60S ribosomal protein L35a	5	0.231682	0.762396	0.432555	0.128782	0.252116	0.14144	0.459692	0.144234	0.0780898	0.0938905	0.752782	0.20851	0.260058	0.171913	0.269964	0.289279	0.274843	0.15437	0.00815247	0.138117						Uqcrc2	8.00969	8.16838	0.158688	0.0489323	8.16838	8.14997	-0.0184046	0.811976	MI
P39032	Rpl36	60S ribosomal protein L36	3	0.154628	0.0997248	0.128524	0.0491445	0.0848344	0.436273	0.386874	0.103303	0.0430872	-0.184759	0.00410832	0.116147	0.270117	0.227275	-0.00220339	0.112694	0.248732	0.0468174	0.155279	0.0740608						Eif4a2	3.42625	3.53793	0.111683	0.0361151	3.53793	3.52594	-0.0119944	0.814882	MI
P83883	Rpl36a	60S ribosomal protein L36a	2	-2.20249	-1.83924	-2.2409	-2.06137	-2.16002	-1.40576	-1.86074	-1.65254	-2.29948	-2.63927	-2.91861	-2.39308	-3.05301	-1.9247	-2.19409	-2.14461	-2.09867	-2.38321	-2.00062	-2.2274						Lypla1	2.05535	2.24792	0.192573	0.0238234	2.24792	2.26853	0.0206077	0.826387	MI
P61515	Rpl37a	60S ribosomal protein L37a	3	-2.5753	-2.48333	-2.39326	-3.07782	-2.69491	-2.60183	-2.26487	-2.6416	-2.55775	-2.58393	-3.03348	-2.57376	-2.56805	-3.00879	-2.73179	-2.56159	-2.52636	-2.49964	-2.52938	-2.74514						P4hb	3.14845	3.31076	0.162312	0.00906956	3.31076	3.29891	-0.0118479	0.829133	MI
P63174	Rpl38	60S ribosomal protein L38	3	-1.07796	-1.90146	-1.32994	-1.76384	-1.54266	-0.887933	-1.16179	-0.699842	-1.09156	-1.73106	-1.80298	-1.3385	-1.96653	-1.54088	-1.42266	-1.1865	-1.67736	-0.941262	-0.957715	-1.3035						Lyrm1	-1.54846	-1.76353	-0.215064	0.0286937	-1.76353	-1.78357	-0.0200467	0.838464	MI
P50878	Rpl4	60S ribosomal protein L4	17	2.07746	2.06069	2.04285	2.06246	2.10552	2.22688	2.22453	2.38707	2.12928	1.82977	1.96973	2.13598	1.95354	2.03953	1.95313	2.13735	2.09432	2.19671	2.26184	2.09096						Ap2b1	0.830223	0.942875	0.112652	0.0316748	0.942875	0.95403	0.0111553	0.841865	MI
P09895	Rpl5	60S ribosomal protein L5	10	1.13213	0.98349	1.02689	1.06805	1.02571	1.18136	1.06136	1.1545	1.09165	0.796916	0.845007	1.12363	0.967616	1.1519	0.926566	1.13625	1.11272	0.993518	1.18847	1.07016						Cyth1	-2.40342	-2.90571	-0.502289	0.0182542	-2.90571	-2.86086	0.0448565	0.849448	MI
P21533	Rpl6	60S ribosomal protein L6	12	1.95559	2.28383	2.05043	2.12284	2.07572	2.28447	2.26637	2.05699	2.08327	1.88785	2.03955	2.05923	2.16308	2.2472	1.99341	1.92788	2.09004	1.762	2.13054	1.76075						Nln	-0.89196	-1.05532	-0.163363	0.0256654	-1.05532	-1.06739	-0.0120666	0.870697	MI
P05426	Rpl7	60S ribosomal protein L7	11	2.18997	2.19834	2.22503	2.17423	2.18496	2.31072	2.34005	2.23535	2.27996	1.84851	1.95515	2.07479	2.0848	2.22929	2.03261	2.20862	2.16235	2.13564	2.18907	2.213						Myh9	3.481	3.74079	0.259792	0.0128384	3.74079	3.71959	-0.0212047	0.87521	MI
P62425	Rpl7a	60S ribosomal protein L7a	10	1.0048	0.97021	0.979786	0.908124	1.028	1.12427	1.27421	1.00048	1.07539	0.775724	1.01858	1.04127	1.04279	0.961791	0.973213	1.11869	0.991112	0.782025	1.08193	1.10483						Mrrf	-1.6302	-1.97534	-0.345139	0.0320491	-1.97534	-1.99269	-0.0173463	0.900011	MI
P62919	Rpl8	60S ribosomal protein L8	8	1.56839	1.43771	1.50827	1.28373	1.43947	1.86424	1.82347	1.94243	1.72814	1.26435	1.41358	1.56104	1.2915	1.37562	1.29701	1.72459	1.61277	1.55603	1.72022	1.46386						Asrgl1	-1.03561	-1.23948	-0.203876	0.0436082	-1.23948	-1.22257	0.0169191	0.903492	MI
P85968	Pgd	6-phosphogluconate dehydrogenase, decarboxylating	14	1.71339	1.51835	1.77041	1.71296	1.89209	1.78862	1.75528	1.91623	1.69674	1.89026	1.75931	1.5289	1.61675	1.49111	1.68349	1.88517	1.64201	1.52921	1.58572	1.73376						Pgam1	4.30023	4.51093	0.210708	0.0229556	4.51093	4.50421	-0.00672226	0.923342	MI
P85971	Pgls	6-phosphogluconolactonase	9	1.57252	1.57876	1.57773	1.64726	1.39392	1.44391	1.4781	1.63376	1.55975	1.53572	1.46201	1.54155	1.60658	1.4737	1.66154	1.57237	1.49501	1.60135	1.59979	1.28455						Myl1	5.61369	6.11934	0.505651	0.0249187	6.11934	6.13589	0.0165503	0.925467	MI
Q5XI22	Acat2	Acetyl-CoA acetyltransferase, cytosolic	2	-5.38023	-4.52022	-4.31713	-5.10408	-4.82445	-4.78742	-4.97667	-5.15628	-4.99307	-4.53956	-5.14706	-4.66507	-4.85542	-4.83475	-4.79922	-4.69447	-5.14314	-4.44026	-4.56697	-5.78262						Rpl7	2.07533	2.1945	0.119176	0.0308759	2.1945	2.20292	0.00841351	0.928365	MI
P17764	Acat1	Acetyl-CoA acetyltransferase, mitochondrial	32	7.82912	7.87007	7.70824	7.56906	7.79182	7.74431	7.63076	7.69176	7.90461	7.71555	7.59392	7.67914	7.64987	7.87456	7.82365	7.66074	7.68481	7.79595	8.01627	7.53916						Esyt1	-0.330423	-0.16699	0.163433	0.0210108	-0.16699	-0.177319	-0.0103283	0.939673	MI
P11497	Acaca	Acetyl-CoA carboxylase 1	3	-4.30763	-3.92472	-4.31143	-4.18459	-3.77763	-4.36779	-4.30039	-4.4998	-4.29305	-4.38603	-3.80932	-5.32225	-4.73272	-3.95468	-4.19254	-4.15364	-4.17003	-4.44449	-3.8102	-4.47848						Rpl15	0.687965	1.0194	0.331432	0.00243558	1.0194	1.01094	-0.0084595	0.950019	MI
O00763	ACACB	Acetyl-CoA carboxylase 2	14	0.365113	0.452056	0.293405	0.199015	0.00272083	0.413686	0.443603	0.119989	0.0539983	-0.0459067	0.0963015	0.215369	0.121078	0.186131	0.333797	0.38383	0.112021	0.269649	0.307647	-0.132985						Echdc3	-1.28015	-1.64385	-0.363692	0.0403905	-1.64385	-1.63615	0.00769539	0.953862	MI
Q9NR19	ACSS2	Acetyl-coenzyme A synthetase, cytoplasmic	5	-1.93101	-1.89199	-1.74639	-1.9533	-1.84923	-1.74103	-1.89447	-1.70971	-1.50829	-2.04595	-1.90963	-1.41266	-1.48904	-1.65209	-1.58199	-1.79847	-1.5893	-1.5044	-1.38289	-1.56206						Mybpc3	9.66441	9.85285	0.188447	0.0182934	9.85285	9.84903	-0.00382442	0.959923	MI
Q6P7S1	Asah1	Acid ceramidase	9	0.901987	0.933317	0.860967	1.06612	0.886448	1.09855	0.836657	0.81928	1.17216	1.10692	0.777878	0.967476	0.786024	1.09242	0.89307	0.842817	0.721712	1.11561	1.03442	0.943665						Pls3	0.696671	0.998097	0.301426	0.0263055	0.998097	0.988929	-0.00916859	0.961647	MI
P49911	Anp32a	Acidic leucine-rich nuclear phosphoprotein 32 family member A	6	0.883814	0.952518	1.02214	0.96375	0.813546	0.838211	0.735848	0.801225	0.827438	0.709304	0.717775	1.02177	0.746205	0.631348	0.700999	0.683472	0.739411	0.941837	0.728631	1.15652						Sorbs2	3.39852	3.65611	0.257596	0.0387111	3.65611	3.65242	-0.00368972	0.970031	MI
Q9EST6	Anp32b	Acidic leucine-rich nuclear phosphoprotein 32 family member B	3	-1.84317	-1.8587	-1.65268	-1.92166	-2.25419	-2.2104	-2.15248	-2.24079	-1.69212	-1.74608	-2.36881	-2.25351	-1.94269	-1.75186	-1.92298	-2.09526	-2.32034	-1.82568	-2.13664	-1.58904						Pfn1	4.49779	4.61966	0.121867	0.0113442	4.61966	4.62155	0.00189323	0.973403	MI
Q5XIE0	Anp32e	Acidic leucine-rich nuclear phosphoprotein 32 family member E	3	-1.54564	-1.63989	-1.5283	-1.36218	-1.58843	-2.0932	-1.80462	-1.59615	-1.59027	-1.94669	-1.65645	-1.56845	-1.56656	-1.79565	-1.75208	-1.82184	-2.07616	-1.83964	-1.71281	-1.67111						Ralb	-5.95023	-5.07698	0.873248	0.00904895	-5.07698	-5.07478	0.00220423	0.993517	MI
Q562C9	Adi1	Acireductone dioxygenase	2	-2.37503	-2.22936	-2.28385	-2.16651	-2.48493	-2.60025	-2.7628	-2.49708	-2.68435	-2.89417	-2.49253	-2.47107	-2.56123	-2.83632	-2.75764	-2.56577	-2.72851	-3.34652	-2.59446	-2.57157						Rpl19	0.0543696	-0.152749	-0.207118	0.0212828	-0.152749	-0.151836	0.000912432	0.993542	MI
Q9ER34	Aco2	Aconitate hydratase, mitochondrial	51	10.1833	10.3162	10.221	10.0614	10.3007	10.0913	10.128	10.1092	10.4219	10.0987	10.2069	10.1035	9.89673	10.005	10.1261	10.0888	10.0188	10.1826	10.2779	9.93256						Tubb5	0.7096	0.857019	0.147419	0.0132639	0.857019	0.856891	-0.000127721	0.998569	MI
P68136	Acta1	Actin, alpha skeletal muscle	3	4.61378	4.56574	3.93393	3.55164	4.50135	4.75374	3.84877	4.11506	4.33268	5.11001	3.86987	3.53059	4.1803	4.32845	4.05358	3.42404	4.67379	4.22435	4.56154	4.39975						Cltc	4.74918	4.98581	0.23663	0.00382082	4.98581	4.9859	9.8896e-05	0.998739	MI
Q5M7U6	Actr2	Actin-related protein 2	13	2.0305	2.03	2.16439	2.07315	2.22407	1.84237	1.99989	2.04349	2.04987	2.28905	1.99809	1.85278	1.91727	1.8009	1.88816	1.98282	2.04916	1.92163	2.02006	2.24955						Slc25a19	-4.15093	-4.47239	-0.32146	0.0470716	-4.47239	-4.13377	0.338621	0.000173147	MI E MI MITO
Q99PD4	Arpc1a	Actin-related protein 2/3 complex subunit 1A	12	0.926458	0.872112	0.853228	0.954626	0.946147	1.00046	0.962197	1.01582	0.877143	0.839998	1.01462	0.901264	0.955956	0.914846	0.980062	1.18725	1.03905	0.818162	0.866575	1.01303						Adi1	-2.62376	-2.30793	0.315828	0.00903052	-2.30793	-2.68773	-0.379795	0.00255877	MI E MI MITO
O88656	Arpc1b	Actin-related protein 2/3 complex subunit 1B	7	-1.06167	-1.12595	-0.591131	-0.966449	-0.795531	-1.22398	-1.168	-1.36546	-0.866219	-0.643953	-1.07527	-1.43032	-1.15827	-1.25409	-1.1698	-1.48298	-0.959922	-1.19642	-1.23928	-0.758535						Fastkd2	-2.60034	-2.81094	-0.210599	0.0470878	-2.81094	-2.50236	0.308581	0.00271877	MI E MI MITO
P85970	Arpc2	Actin-related protein 2/3 complex subunit 2	11	1.01813	0.921474	1.10741	1.04407	1.15708	1.05412	1.16014	1.09282	1.00881	1.16491	0.951284	0.943406	0.914075	0.913257	1.00833	1.03304	1.0758	1.0046	0.909697	1.22006						Pelo	-2.14445	-2.37479	-0.230337	0.0272329	-2.37479	-2.11089	0.263899	0.00746039	MI E MI MITO
Q4KLF8	Arpc5	Actin-related protein 2/3 complex subunit 5	3	3.00911	2.7876	3.1369	2.78038	3.02172	2.6274	2.54257	2.70515	3.04191	2.89439	2.88118	2.62461	2.76259	2.76832	2.61379	3.03542	2.68553	2.67948	2.77604	2.69501						Hrg	3.09684	2.692	-0.404849	0.0290066	2.692	3.15646	0.464461	0.00821255	MI E MI MITO
A1L108	Arpc5l	Actin-related protein 2/3 complex subunit 5-like protein	4	0.132356	0.122137	0.250452	0.334531	0.292381	0.365387	0.279258	0.133149	0.221194	0.180362	0.251726	0.238859	0.0572983	0.237974	0.308695	0.294744	0.136908	0.0892466	0.216941	0.398213						Hmgb1	1.55079	1.75179	0.201001	0.00747846	1.75179	1.47608	-0.275704	0.00874947	MI E MI MITO
Q4V7C7	Actr3	Actin-related protein 3	17	2.06862	2.21088	2.31711	2.25656	2.25604	2.10289	2.18441	2.21117	2.27705	2.33488	2.09665	2.12201	2.04496	2.10534	2.21103	2.16226	2.13955	2.04953	2.1608	2.42962						Pbxip1	1.04403	0.776854	-0.267176	0.0485795	0.776854	1.18845	0.411594	0.00899858	MI E MI MITO
Q63396	Sub1	Activated RNA polymerase II transcriptional coactivator p15	5	0.459669	0.573488	0.580539	0.610903	0.51971	0.551107	0.62603	0.525078	0.421728	0.471283	0.562143	0.600524	0.396021	0.66716	0.739681	0.460804	0.407354	0.571579	0.386837	0.519313						Mrpl14	-3.76771	-2.99824	0.769473	0.00471905	-2.99824	-3.51947	-0.521229	0.0122975	MI E MI MITO
P13676	Apeh	Acylamino-acid-releasing enzyme	13	0.439015	0.436774	0.490349	0.724799	0.488559	0.382297	0.585295	0.518073	0.414321	0.302372	0.588041	0.781135	0.532354	0.425746	0.59204	0.602143	0.459419	0.379707	0.450361	0.248134						Eif3d	-0.724096	-0.987888	-0.263792	0.0191786	-0.987888	-0.706523	0.281366	0.0146374	MI E MI MITO
P11030	Dbi	Acyl-CoA-binding protein	9	3.44431	3.3275	3.50048	3.45759	3.5313	3.73044	3.4318	3.51261	3.55404	3.41499	3.51423	3.68924	3.57414	3.41786	3.68247	3.5885	3.51051	3.39398	3.36578	3.2815						Coq2	-1.48606	-1.88835	-0.402287	0.0397458	-1.88835	-1.40735	0.481002	0.0235845	MI E MI MITO
Q6AYD9	Nudt19	Acyl-coenzyme A diphosphatase NUDT19	8	-0.39047	-0.240524	-0.417135	-0.330578	-0.242227	-0.117469	-0.204567	-0.343057	-0.374444	-0.2786	-0.275961	-0.351973	-0.266378	-0.154251	-0.176153	-0.235015	-0.255717	-0.188385	-0.192485	-0.442335						Septin11	-0.118175	0.0521655	0.17034	0.0174489	0.0521655	-0.153525	-0.20569	0.0256855	MI E MI MITO
O55171	Acot2	Acyl-coenzyme A thioesterase 2, mitochondrial	11	4.54555	4.40626	4.60212	4.10778	4.39136	4.58292	4.64965	4.35489	4.69844	4.19017	4.54219	4.62723	4.66494	4.60338	4.90998	4.6187	4.31883	4.70031	4.71718	4.13247						Lpp	0.838928	0.960099	0.121171	0.0114323	0.960099	0.850487	-0.109612	0.0292056	MI E MI MITO
Q566R0	Them4	Acyl-coenzyme A thioesterase THEM4	5	0.405976	0.0993156	0.00602703	0.124011	-0.104452	0.17602	0.178015	0.232449	-0.0441334	0.0743565	0.0662783	0.157494	0.310876	0.113894	0.163891	0.174629	0.0567438	0.247504	0.192861	-0.043764						Psma1	2.44322	2.57754	0.134318	0.0385058	2.57754	2.40097	-0.176571	0.0295897	MI E MI MITO
P35745	Acyp2	Acylphosphatase-2	5	1.64536	2.04164	1.50055	1.64538	1.73702	2.00444	1.66123	1.78824	1.61002	1.56751	1.92278	1.88975	1.77148	1.89061	1.57937	1.62702	1.67888	1.88686	1.74184	1.49214						Decr1	5.86	6.42798	0.567985	0.0059942	6.42798	5.74099	-0.686991	0.033546	MI E MI MITO
P70470	Lypla1	Acyl-protein thioesterase 1	7	2.33854	2.34992	2.35095	2.12631	2.07387	2.14426	2.40419	2.44915	2.22787	2.11715	2.04216	2.06548	2.07643	1.94488	2.14778	2.14431	2.37427	2.19963	2.56366	1.88036						Rab3a	-0.803271	-1.05389	-0.250619	0.0188815	-1.05389	-0.735027	0.318863	0.0349034	MI E MI MITO
Q9QYL8	Lypla2	Acyl-protein thioesterase 2	6	-0.319318	-0.408161	-0.165765	-0.208688	-0.413301	-0.387066	-0.42633	-0.267627	-0.32155	-0.406415	-0.447351	-0.35501	-0.250676	-0.340102	-0.252188	-0.472102	-0.326726	-0.243127	-0.342281	-0.462605						Cmas	-3.91219	-3.46294	0.449253	0.0394964	-3.46294	-4.08235	-0.619413	0.0437665	MI E MI MITO
Q6AYQ8	Fahd1	Acylpyruvase FAHD1, mitochondrial	11	1.88818	2.06415	2.02409	1.77235	1.96582	1.99977	1.89074	1.76315	2.07183	1.76327	2.02288	2.01351	2.05773	1.95735	1.9398	1.82634	1.97947	2.08572	2.08083	1.85797						Msn	2.98937	3.21173	0.222356	8.27708e-05	3.21173	3.10494	-0.106794	0.0438358	MI E MI MITO
P36972	Aprt	Adenine phosphoribosyltransferase	7	1.84556	1.68556	2.03932	0.856414	1.93218	2.20278	1.8131	0.968776	2.09508	0.799268	1.8234	2.02348	2.04945	1.80864	2.16517	2.11851	2.06455	1.05426	2.1322	1.94076						Pabpc1	0.445077	0.566557	0.12148	0.0140856	0.566557	0.415729	-0.150827	0.044245	MI E MI MITO
P62959	Hint1	Adenosine 5'-monophosphoramidase HINT1	12	3.73387	3.62689	3.70585	3.93366	3.46861	3.40077	3.46854	3.85208	3.67374	3.53466	3.7468	3.94912	3.83803	3.49012	3.63451	3.58957	3.64379	3.82241	3.77869	3.69598						Slc25a10	-2.55316	-2.92984	-0.37668	0.00886086	-2.92984	-2.6186	0.311242	0.0471236	MI E MI MITO
Q8K3P7	Hint3	Adenosine 5'-monophosphoramidase HINT3	4	-3.66118	-3.62831	-3.86137	-3.38799	-2.82517	-3.12293	-3.74521	-3.00104	-2.99236	-3.1236	-3.67882	-4.19202	-2.84833	-2.47365	-3.49985	-3.19199	-3.03001	-3.11739	-2.78791	-3.20265						Wipf3	-3.71853	-2.92826	0.790268	0.0329554	-2.92826	-4.31924	-1.39098	0.0471392	MI E MI MITO
Q920P6	Ada	Adenosine deaminase	8	-0.824867	-0.660302	-0.21387	-0.863569	-0.854787	-0.594763	-0.827411	-0.885587	-0.863156	-0.674336	-1.1265	-0.723359	-0.699927	-0.683863	-0.336447	-0.676553	-0.641315	-0.560479	-0.73974	-0.445051						Tagln2	3.56729	3.76802	0.20073	0.00618421	3.76802	3.63591	-0.132112	0.0476614	MI E MI MITO
Q64640	Adk	Adenosine kinase	2	-0.141719	-0.196216	0.234816	-0.849182	-0.191675	-0.671992	-0.097579	-0.217599	-0.16397	-0.431673	-0.0823234	-0.0732442	0.0296198	-0.306976	-0.0179762	-0.152726	0.233893	-0.335167	0.000519441	0.0229773						Cul3	-2.00958	-2.18391	-0.174333	0.0279603	-2.18391	-1.93073	0.253178	0.0494565	MI E MI MITO
P10760	Ahcy	Adenosylhomocysteinase	19	2.11967	1.98117	2.36913	2.19333	2.35964	2.00516	2.10982	2.14432	2.27401	2.40242	2.06545	2.14538	2.00141	2.09725	2.18992	2.0603	2.19093	2.07758	2.04003	2.42371						Rab21	0.34491	0.250136	-0.0947736	0.231588	0.250136	0.537663	0.287527	0.000287116	MI MITO
Q04400	Adcy5	Adenylate cyclase type 5	3	-3.33073	-3.29998	-3.23561	-3.30842	-3.50094	-3.36304	-3.07665	-3.22049	-3.47472	-3.48045	-3.22942	-3.45281	-3.59779	-4.05193	-5.21693	-3.39228	-3.63017	-3.89906	-3.62219	-3.44114						Hsdl1	-2.56698	-2.55383	0.0131501	0.853867	-2.55383	-2.29947	0.254365	0.00135658	MI MITO
P29410	Ak2	Adenylate kinase 2, mitochondrial	16	4.49112	4.23541	4.40164	4.3914	4.50786	4.52652	4.54126	3.95708	4.29828	4.23554	4.45426	4.30429	4.46137	4.51768	4.38821	4.46615	4.3025	4.09563	4.23397	4.10074						Psmc2	2.06291	2.12082	0.0579094	0.147947	2.12082	2.03323	-0.0875923	0.00308918	MI MITO
Q9WUS0	Ak4	Adenylate kinase 4, mitochondrial	13	3.40864	3.37701	3.45484	3.23311	3.25302	3.43125	3.44572	3.14986	3.40765	3.08546	3.48274	3.47171	3.22138	3.30602	3.36874	3.18596	3.2638	3.40571	3.65216	3.45149						Cyb5r3	1.35644	1.22707	-0.129378	0.281515	1.22707	1.56841	0.341343	0.00336795	MI MITO
P39069	Ak1	Adenylate kinase isoenzyme 1	16	6.35386	6.42115	6.38671	6.17438	6.36877	6.43596	6.2496	6.33961	6.33795	6.13576	6.44107	6.40861	6.18856	6.15269	6.3152	6.33654	6.26564	6.31249	6.35311	6.19454						Mpi	2.58229	2.51742	-0.0648662	0.204467	2.51742	2.61763	0.100206	0.00366654	MI MITO
Q08163	Cap1	Adenylyl cyclase-associated protein 1	15	0.43308	0.360621	0.64329	0.596753	0.512675	0.136022	0.340526	0.264945	0.368882	0.604556	0.228892	0.442598	0.200513	0.22474	0.419761	0.134955	0.338811	0.205697	0.321671	0.678201						Nqo2	-0.957525	-0.914546	0.0429789	0.536996	-0.914546	-1.1216	-0.20705	0.00393301	MI MITO
P52481	Cap2	Adenylyl cyclase-associated protein 2	24	2.69549	2.68293	2.74479	2.83675	2.48645	2.46356	2.498	2.63001	2.78858	2.50676	2.58777	2.79817	2.538	2.55257	2.43565	2.41115	2.33715	2.71657	2.76094	3.0884						Tollip	0.121806	0.0941914	-0.0276145	0.562084	0.0941914	-0.0743068	-0.168498	0.00397017	MI MITO
Q7TP48	Apmap	Adipocyte plasma membrane-associated protein	5	-2.18538	-2.02112	-2.18352	-2.62896	-2.36939	-2.48599	-2.2489	-2.13757	-2.01659	-2.13371	-2.25668	-2.44466	-2.18599	-2.02643	-2.25829	-1.97795	-2.08266	-2.08356	-1.89921	-2.5355						Cdipt	-2.62747	-2.59996	0.0275085	0.813513	-2.59996	-2.33214	0.267823	0.00431828	MI MITO
Q4KM45	Adissp	Adipose-secreted signaling protein	2	-2.7985	-2.66592	-3.21406	-3.05139	-2.85552	-2.91566	-2.84818	-3.00174	-2.97249	-2.77547	-2.83209	-3.1815	-3.68574	-2.58328	-3.63771	-2.90225	-2.90372	-2.63143	-2.63173	-3.35945						Mlec	-2.5353	-2.52094	0.014361	0.942281	-2.52094	-2.08587	0.435064	0.00444416	MI MITO
Q05962	Slc25a4	ADP/ATP translocase 1	15	9.91536	9.96993	9.84174	9.47623	9.85805	9.80877	9.91071	9.61255	10.0599	9.83648	9.85667	9.53771	9.57753	9.66821	9.80717	9.78201	9.73398	9.68257	9.73541	9.42629						Smim20	2.11618	2.1775	0.0613208	0.255262	2.1775	2.0211	-0.156399	0.00497731	MI MITO
Q09073	Slc25a5	ADP/ATP translocase 2	10	5.55042	5.37718	5.33619	5.20774	5.47072	5.5621	5.49236	5.22302	5.48618	5.51638	5.55304	5.08443	5.20788	5.30315	5.29757	5.41878	5.20419	5.21321	5.0816	5.02338						Nsfl1c	2.1864	2.11933	-0.0670651	0.285611	2.11933	1.89165	-0.227687	0.00511132	MI MITO
Q8K4G6	Macrod1	ADP-ribose glycohydrolase MACROD1 (Fragment)	14	4.21716	4.11338	4.22982	4.13159	4.00012	4.31247	4.27507	4.23844	4.34265	3.88312	4.09834	4.44838	4.27133	4.08261	4.34179	4.21484	4.2215	4.42229	4.58222	4.09106						Hmox2	-1.93724	-2.11292	-0.175682	0.092963	-2.11292	-1.82594	0.286984	0.00524506	MI MITO
Q5XIG0	Nudt9	ADP-ribose pyrophosphatase, mitochondrial	2	-2.99192	-2.5275	-2.76649	-3.23208	-3.01073	-3.22401	-2.96794	-2.8092	-3.10669	-3.13957	-3.46717	-2.75829	-2.58273	-3.16309	-3.46508	-3.39509	-2.95955	-3.22919	-3.30133	-2.98736						Sod1	6.00885	6.04939	0.0405354	0.622554	6.04939	5.79986	-0.249526	0.00572705	MI MITO
P61206	Arf3	ADP-ribosylation factor 3	2	-5.27701	-4.02793	-6.10197	-2.94097	-5.20296	-4.62543	-4.24669	-3.05965	-4.45527	-6.22971	-7.19578	-4.65153	-4.90654	-2.97945	-3.79468	-3.84193	-5.36951	-6.1873	-4.34835	-4.63942						Ndufa9	6.52088	6.52409	0.00320539	0.972768	6.52409	6.74494	0.220856	0.00625705	MI MITO
P61751	Arf4	ADP-ribosylation factor 4	2	-2.43814	-2.44172	-2.28361	-2.3862	-2.22129	-1.86804	-2.19479	-2.26341	-2.45913	-1.96936	-2.47793	-2.63062	-2.44086	-2.22958	-2.50777	-2.35071	-2.46168	-2.51771	-2.56841	-2.36334						Prkra	-2.20182	-2.39984	-0.198022	0.0750845	-2.39984	-2.07098	0.328859	0.00861757	MI MITO
P84083	Arf5	ADP-ribosylation factor 5	4	-0.284117	-0.469844	-0.335858	-0.37283	-0.465382	-0.654901	-0.241825	-0.422338	-0.366294	-0.192237	-0.378091	-0.472568	-0.218734	-0.640752	-0.528644	-0.408515	-0.266467	-0.52628	-0.442238	-0.318035						Akap2	0.254167	0.342334	0.0881675	0.114481	0.342334	0.162083	-0.180251	0.00865251	MI MITO
P61212	Arl1	ADP-ribosylation factor-like protein 1	4	-1.39583	-1.38744	-1.31519	-1.49574	-1.48763	-1.11953	-1.45442	-1.27219	-1.24108	-1.14439	-1.32772	-1.39628	-1.43899	-1.28499	-1.41697	-1.40552	-1.4337	-1.31252	-1.2	-1.42498						Ecsit	0.851615	0.734011	-0.117604	0.292407	0.734011	1.05866	0.324649	0.00865351	MI MITO
P37996	Arl3	ADP-ribosylation factor-like protein 3	3	-3.15489	-3.18251	-3.43696	-2.83827	-3.3869	-2.89735	-2.9939	-2.89574	-3.07406	-3.222	-3.60173	-3.05594	-3.36059	-3.0405	-3.96413	-3.56059	-3.11403	-2.88369	-2.6685	-2.97267						Tuba4a	4.39118	4.4723	0.0811259	0.192978	4.4723	4.60044	0.128134	0.00902608	MI MITO
Q66HA6	Arl8b	ADP-ribosylation factor-like protein 8B	10	1.42554	1.40786	1.35357	1.31078	1.42659	1.58807	1.46428	1.428	1.52942	1.78051	1.60551	1.2866	1.29162	1.46192	1.47262	1.65099	1.36585	1.64288	1.67321	1.3183						Osbpl1a	-1.23781	-1.42812	-0.190311	0.174324	-1.42812	-1.10876	0.319359	0.00914455	MI MITO
Q02589	Adprh	ADP-ribosylhydrolase ARH1	4	-2.15869	-2.17293	-2.23559	-2.36906	-2.15387	-2.30229	-2.10122	-2.07613	-2.41852	-2.19876	-1.97017	-1.84137	-2.03159	-2.52671	-2.12073	-2.36752	-1.88136	-2.23686	-2.49879	-2.35433						Pdlim3	-1.08003	-0.841611	0.238422	0.295023	-0.841611	-1.48869	-0.647076	0.00920215	MI MITO
Q6AY63	Nudt5	ADP-sugar pyrophosphatase	3	-1.83398	-1.81472	-1.81063	-2.04369	-2.06671	-1.86392	-2.03454	-2.18047	-2.04547	-1.83257	-1.69937	-1.712	-1.6865	-1.83872	-2.09478	-1.98234	-1.95977	-1.94304	-2.18883	-2.02193						Adrm1	-0.325735	-0.317148	0.00858682	0.868124	-0.317148	-0.433104	-0.115956	0.00921893	MI MITO
P24483	Fdx1	Adrenodoxin, mitochondrial	3	-0.119472	-0.360163	-0.424556	-0.454234	-0.203052	0.281754	-0.0929213	-0.216966	-0.365579	-0.551903	-0.188151	-0.111738	-0.359499	-0.054511	-0.233059	0.03439	-0.111402	-0.342391	-0.110538	-0.451326						Thop1	0.0823557	-0.0262957	-0.108651	0.105309	-0.0262957	-0.190993	-0.164697	0.0100981	MI MITO
O35889	Afdn	Afadin	4	-3.05039	-2.84847	-2.88294	-2.85186	-3.19331	-2.71773	-2.88235	-3.07875	-3.047	-3.07842	-2.93149	-3.06231	-2.92844	-2.79672	-2.90072	-2.74877	-3.00427	-3.18201	-2.90431	-2.86844						Tmed7	-1.92553	-2.1292	-0.203672	0.0944896	-2.1292	-1.81686	0.312346	0.0101196	MI MITO
P36953	Afm	Afamin	29	2.31014	2.02304	1.96357	2.57364	2.69114	2.08451	2.34231	2.42566	1.88338	2.48846	2.49239	2.44241	2.16374	1.72241	2.59384	2.49127	2.56499	1.95555	2.05318	2.37603						Lrrc59	-3.17404	-3.27721	-0.103168	0.461383	-3.27721	-2.89473	0.382484	0.0105057	MI MITO
Q32PX9	Afg1l	AFG1-like ATPase	9	2.53718	2.48256	2.42988	2.18363	2.48945	2.90512	2.63143	2.31925	2.47715	2.45203	2.70912	2.30829	2.41993	2.52086	2.50049	2.58286	2.56515	2.51998	2.66162	2.20266						Clic5	-0.130931	-0.221421	-0.0904897	0.0738119	-0.221421	-0.123439	0.0979824	0.0109519	MI MITO
Q8CG45	Akr7a2	Aflatoxin B1 aldehyde reductase member 2	8	1.68575	1.88203	1.7776	1.89107	1.85541	1.74855	1.80114	1.73607	1.80615	1.55187	1.85912	2.0878	1.87342	1.82159	1.97413	1.72088	1.85025	1.93212	1.87172	1.76852						Anp32a	0.763619	0.927154	0.163535	0.0642753	0.927154	0.782405	-0.144748	0.011081	MI MITO
P25304	Agrn	Agrin	11	-1.88071	-1.65616	-1.95531	-1.53292	-1.60204	-1.88849	-1.76912	-1.55041	-1.88309	-1.81487	-1.43778	-1.52878	-1.90722	-1.96412	-1.95175	-1.74397	-2.167	-1.40664	-1.69752	-1.90269						Lpcat3	-0.436569	-0.801905	-0.365336	0.0602194	-0.801905	-0.311716	0.49019	0.0125686	MI MITO
Q5FWY5	Aip	AH receptor-interacting protein	3	-2.92902	-3.12917	-2.77889	-3.05824	-2.82866	-3.20549	-2.9637	-2.7195	-2.88692	-3.06906	-3.04686	-3.01939	-2.9073	-2.51569	-3.08099	-2.46217	-2.76983	-2.94055	-2.7104	-2.69098						Cd47	-2.02209	-2.072	-0.049904	0.720612	-2.072	-1.78607	0.285923	0.0131107	MI MITO
O88884	Akap1	A-kinase anchor protein 1, mitochondrial	2	-3.242	-4.68853	-3.4576	-3.69881	-4.41784	-3.39749	-3.53473	-3.95971	-3.89562	-4.36102	-3.89281	-3.83448	-4.40884	-3.96207	-4.53205	-4.37043	-3.78917	-3.94725	-3.54342	-5.07362						Hnrnpc	1.69016	1.72113	0.0309784	0.620016	1.72113	1.52586	-0.195278	0.0132535	MI MITO
Q5QD51	Akap12	A-kinase anchor protein 12	7	-2.94954	-2.79802	-2.74107	-2.9255	-3.11114	-3.33759	-3.59031	-2.87032	-2.72585	-2.72235	-2.92905	-2.63853	-2.75922	-2.70608	-2.71241	-2.91319	-3.05617	-2.87513	-2.8282	-2.51001						Pi4ka	-1.24777	-1.22263	0.0251348	0.854426	-1.22263	-0.848485	0.374147	0.0135675	MI MITO
Q5U301	Akap2	A-kinase anchor protein 2	17	0.294058	0.343235	0.443386	0.255813	0.37518	0.153216	0.117999	0.222319	0.276139	0.0407452	0.306158	0.371373	0.161603	0.199929	0.231772	0.197801	0.205174	0.0803714	0.222276	0.22926						Thnsl2	-0.724293	-0.793041	-0.0687486	0.262928	-0.793041	-0.630331	0.16271	0.0135944	MI MITO
Q9WVC7	Akap6	A-kinase anchor protein 6	2	-4.20783	-4.36762	-4.17806	-4.64069	-4.94404	-5.95111	-4.25647	-4.37652	-4.13303	-5.48465	-4.35501	-4.20908	-4.49858	-3.80492	-3.99191	-4.01741	-4.64674	-4.28572	-3.93875	-4.17075						Tpr	-1.6343	-1.51648	0.117817	0.219989	-1.51648	-1.70794	-0.191461	0.0139436	MI MITO
P0C6C0	Sphkap	A-kinase anchor protein SPHKAP	9	-1.76378	-1.30856	-1.46108	-1.31336	-1.43789	-1.5338	-1.63527	-0.983491	-1.57046	-1.85337	-1.62719	-1.49268	-1.37722	-1.30728	-1.80533	-0.731472	-1.72322	-1.52753	-2.1885	-0.690478						Hspb7	1.7063	1.67861	-0.0276863	0.71392	1.67861	1.83357	0.154957	0.0144714	MI MITO
P25409	Gpt	Alanine aminotransferase 1	16	0.869938	1.03798	0.538946	0.901266	0.913955	1.12124	1.04613	1.0481	0.879731	0.916546	1.02177	1.42957	0.872765	1.06595	0.879309	1.31382	1.16761	1.21537	0.865728	0.317174						Cd81	-0.17662	-0.227649	-0.0510293	0.633381	-0.227649	0.0504677	0.278117	0.0146131	MI MITO
P50475	Aars1	Alanine--tRNA ligase, cytoplasmic	16	0.407679	0.35542	0.436438	0.251935	0.320527	0.220744	0.307916	0.308585	0.252747	0.24878	0.30485	0.380571	0.292126	0.314285	0.426179	0.394412	0.434488	0.189186	0.491928	0.397339						Nceh1	0.804551	0.66197	-0.142581	0.29399	0.66197	0.981911	0.319941	0.0146955	MI MITO
D3ZX08	Aars2	Alanine--tRNA ligase, mitochondrial	7	-1.69835	-1.86468	-1.89915	-2.00378	-1.88475	-1.84768	-2.0443	-1.78172	-2.19158	-1.77858	-1.56703	-1.79415	-1.56967	-1.64612	-1.7073	-1.75577	-1.66987	-1.83398	-1.62771	-1.91557						Tmem38a	-1.36065	-1.57363	-0.212982	0.247028	-1.57363	-1.12561	0.448026	0.0154237	MI MITO
Q5XI97	Aarsd1	Alanyl-tRNA editing protein Aarsd1	9	0.263868	0.293463	0.285439	0.24822	0.12506	-0.0429067	0.0117511	0.27992	0.133705	-0.163461	0.00814447	0.371527	0.328214	0.0168598	0.043853	0.17737	0.0618289	0.174385	0.00478513	0.195975						Ube2v2	2.46874	2.50132	0.0325727	0.501764	2.50132	2.39451	-0.106808	0.015539	MI MITO
P02770	Alb	Albumin	47	10.5548	10.3778	10.2936	10.8254	10.9469	9.90335	10.6057	10.5157	10.5487	10.8084	10.4705	10.5928	10.2446	10.0798	10.6656	10.6409	10.6414	10.0681	10.2645	10.5292						Slc2a1	-3.43508	-3.31589	0.119193	0.558957	-3.31589	-3.09552	0.22037	0.0160087	MI MITO
P06757	Adh1	Alcohol dehydrogenase 1	6	0.129607	-0.257446	-0.234659	-0.890388	0.9726	-1.05972	-0.82338	-0.350021	0.566972	0.592823	-1.09334	0.453901	-0.695609	-0.781798	0.318867	-0.945086	0.330941	0.0876922	0.325376	0.39923						Stbd1	-4.26656	-4.19539	0.0711656	0.854031	-4.19539	-3.58315	0.612241	0.0167411	MI MITO
P12711	Adh5	Alcohol dehydrogenase class-3	10	2.08878	2.09339	2.14588	2.08456	2.08665	1.96564	2.13884	2.2543	2.02206	2.00739	2.15045	2.2759	2.13171	2.17289	2.15204	2.20072	2.08809	2.2101	2.12216	2.09268						Arl6ip5	1.14489	1.0581	-0.0867905	0.53442	1.0581	1.40776	0.34966	0.0173952	MI MITO
P51647	Aldh1a1	Aldehyde dehydrogenase 1A1	9	0.254779	0.647341	0.135315	0.820199	0.460761	0.545493	0.588089	0.776012	0.0266275	0.75509	0.561945	0.478559	0.100791	0.557285	0.10114	0.765153	-0.182163	0.409062	-0.180869	0.45974						Ppp1r7	0.558178	0.492266	-0.0659114	0.241386	0.492266	0.344598	-0.147668	0.0180206	MI MITO
Q3T1L0	Aldh16a1	Aldehyde dehydrogenase family 16 member A1	8	-1.33724	-0.834145	-2.31055	-1.34415	-0.709187	-0.646266	-0.7402	-0.72797	-0.720676	-1.13813	-0.798946	-1.3639	-0.707982	-0.474933	-0.65718	-0.85884	-0.388784	-2.49113	-0.872086	-1.37787						Cnrip1	-0.424805	-0.17998	0.244825	0.226531	-0.17998	-0.513248	-0.333267	0.018157	MI MITO
P30839	Aldh3a2	Aldehyde dehydrogenase family 3 member A2	6	-1.39521	-1.47752	-1.34968	-1.41602	-1.26841	-1.36455	-1.3438	-1.29873	-1.68697	-1.06721	-1.44907	-1.92693	-1.63419	-1.19551	-1.68543	-1.77759	-1.38628	-1.58713	-1.43598	-1.52745						Pln	2.21177	2.35811	0.146347	0.616019	2.35811	3.48024	1.12212	0.0187699	MI MITO
P11884	Aldh2	Aldehyde dehydrogenase, mitochondrial	12	5.10593	5.12428	5.10293	5.19138	5.27999	5.10152	5.10227	5.13207	5.36885	5.34437	5.14838	4.83677	5.00903	5.31015	5.22517	5.11144	5.22087	5.12337	5.32535	5.16034						Fubp1	0.531082	0.629365	0.0982834	0.233907	0.629365	0.385458	-0.243908	0.0195222	MI MITO
Q5QE80	Aox3	Aldehyde oxidase 3	5	-3.45709	-3.35326	-2.62747	-3.07358	-2.94304	-2.63829	-3.67845	-2.4413	-3.18837	-2.35379	-2.79906	-3.33565	-3.59935	-2.81767	-2.47255	-2.82738	-3.0246	-3.30407	-2.93787	-3.09899						Rab2a	1.57494	1.52884	-0.0460917	0.520479	1.52884	1.67107	0.142224	0.0201054	MI MITO
P51635	Akr1a1	Aldo-keto reductase family 1 member A1	14	1.59197	1.63346	1.65564	1.75102	1.81903	1.48509	1.31471	1.69147	1.70297	1.93522	1.37728	1.72521	1.35954	1.52359	1.66633	1.58338	1.55146	1.60305	1.58904	1.81628						Prpsap1	-3.92438	-4.01313	-0.0887523	0.452506	-4.01313	-3.56008	0.45305	0.0201441	MI MITO
P07943	Akr1b1	Aldo-keto reductase family 1 member B1	22	6.43152	6.46571	6.22067	6.17815	6.41083	6.45683	6.23053	6.26024	6.12057	6.22626	6.37577	6.20081	6.05822	6.22035	6.25065	6.13845	6.13136	6.18131	6.15022	6.23146						Dad1	-1.32058	-1.62655	-0.305975	0.0547386	-1.62655	-1.2588	0.367752	0.0204633	MI MITO
Q5RJP0	Akr1b7	Aldo-keto reductase family 1 member B7	2	-3.468	-4.19748	-3.86748	-3.33291	-3.41275	-3.17356	-3.75401	-3.09448	-4.00634	-3.57395	-4.04957	-4.30246	-5.13636	-4.43374	-4.14942	-3.46154	-4.70937	-3.43783	-3.61331	-3.64591						Osgep	-1.81752	-1.69037	0.127159	0.352475	-1.69037	-1.98605	-0.295689	0.0207396	MI MITO
D3ZF77	Akr1c15	Aldo-keto reductase family 1 member C15	17	2.46804	2.56388	2.79129	2.63491	2.51832	2.71129	2.7978	2.73426	2.76225	2.74272	2.52966	2.60967	2.40477	2.46536	2.81688	2.74482	2.61999	2.71497	2.82352	2.44347						SLC8A1	-4.16061	-4.44551	-0.284897	0.100454	-4.44551	-3.95024	0.495268	0.0208956	MI MITO
P08289	Alpl	Alkaline phosphatase, tissue-nonspecific isozyme	5	-3.29031	-3.2414	-3.65571	-3.02896	-3.18073	-2.51714	-3.17581	-2.87383	-3.06608	-2.25229	-3.16618	-3.10572	-2.82018	-2.89924	-3.09776	-4.06049	-3.67019	-3.82533	-3.85819	-3.05123						Mtco1	0.933018	0.847935	-0.0850835	0.437255	0.847935	1.09235	0.244417	0.0209499	MI MITO
Q8VHE9	Retsat	All-trans-retinol 13,14-reductase	3	-1.36573	-4.29815	-1.51315	-2.8028	-3.04544	-2.55065	-2.03433	-2.8422	-1.8959	-2.68679	-2.44893	-5.87174	-2.29586	-2.08352	-2.19927	-5.52903	-1.4016	-3.57707	-3.026	-1.7707						Rab11b	0.00083597	-0.117227	-0.118063	0.278989	-0.117227	0.0931139	0.210341	0.0210582	MI MITO
P02764	Orm1	Alpha-1-acid glycoprotein	9	0.701658	1.08637	3.33914	0.443792	0.284385	2.62749	0.663778	0.823561	2.91385	1.20537	-0.0865561	-0.115878	2.14594	1.56845	1.95114	0.449889	0.109961	2.94646	1.27144	0.671208						Sacm1l	0.399501	0.326851	-0.0726503	0.50037	0.326851	0.553248	0.226398	0.0211972	MI MITO
P17475	Serpina1	Alpha-1-antiproteinase	16	4.41158	4.09128	4.58046	4.57211	4.78226	4.34574	4.29575	4.38104	4.31707	4.65281	4.64422	4.59369	4.41033	4.38791	5.01679	4.35916	4.36743	4.1188	4.00798	4.30327						Sccpdh	2.43873	2.38048	-0.0582476	0.519707	2.38048	2.59324	0.212759	0.0212754	MI MITO
P14046	A1i3	Alpha-1-inhibitor 3	15	4.8531	4.25187	4.36821	5.00045	5.02286	4.28921	4.70815	4.53289	4.23634	4.98641	5.07912	4.82666	4.15669	4.22075	4.84134	4.82109	4.99447	4.09486	4.60749	4.58852						Ppp1r14b	-3.93876	-3.55326	0.3855	0.23201	-3.55326	-3.75688	-0.203619	0.0224986	MI MITO
Q63041	A1m	Alpha-1-macroglobulin	59	6.3395	6.20681	6.6412	6.36157	6.15735	5.92967	6.24245	6.23809	6.11447	6.20578	6.1852	6.02673	6.38249	5.71844	6.80893	6.05247	6.14974	6.31284	6.26473	6.52027						Pfkp	-0.357012	-0.276592	0.0804197	0.530612	-0.276592	-0.682059	-0.405467	0.0229819	MI MITO
P24090	Ahsg	Alpha-2-HS-glycoprotein	9	4.54135	4.24278	4.16574	4.76116	4.65762	4.14788	4.56198	4.46123	4.1701	4.67415	4.7421	4.6456	4.28447	4.24981	4.72387	4.63488	4.60128	4.10786	4.21936	4.79494						Abhd14b	0.840902	0.782789	-0.0581136	0.467022	0.782789	0.590428	-0.19236	0.0232472	MI MITO
Q99068	Lrpap1	Alpha-2-macroglobulin receptor-associated protein	3	-3.18721	-3.4668	-3.08787	-2.9102	-2.92024	-4.44011	-4.03407	-2.84881	-3.19302	-3.18334	-3.48505	-3.49361	-3.17953	-3.8438	-3.62587	-3.31769	-3.57508	-3.03204	-3.88319	-2.70437						Prpsap2	-2.11936	-2.18539	-0.0660301	0.678758	-2.18539	-1.75417	0.431218	0.0232705	MI MITO
Q9Z1P2	Actn1	Alpha-actinin-1	29	6.59615	6.58314	6.66598	6.44577	6.54595	6.05202	6.28812	6.13896	6.92874	6.94754	6.08092	6.59388	6.11202	6.03942	6.49406	6.23987	6.29624	6.75021	6.64141	7.2701						Hdgf	-1.36567	-1.14197	0.223699	0.126953	-1.14197	-1.58964	-0.447676	0.0245274	MI MITO
Q9QXQ0	Actn4	Alpha-actinin-4	31	3.53266	3.58292	3.60128	3.64491	3.64836	3.14922	3.29136	3.28558	3.75134	3.90827	3.37833	3.54869	3.30766	3.35586	3.48428	3.26123	3.4642	3.55088	3.58688	3.96996						Myh3	-4.75039	-4.00616	0.744224	0.561363	-4.00616	-3.0434	0.962761	0.0245959	MI MITO
Q64057	Aldh7a1	Alpha-aminoadipic semialdehyde dehydrogenase	23	2.99133	3.0978	2.9693	2.98829	3.05752	3.07997	3.02359	2.94026	3.17175	3.0419	3.0953	3.207	3.07644	3.11818	3.09641	3.11857	3.02736	3.14822	3.02083	2.88352						Nudc	-0.3565	-0.378281	-0.0217809	0.719653	-0.378281	-0.511589	-0.133308	0.0255498	MI MITO
P85515	Actr1a	Alpha-centractin	15	1.9244	1.94348	1.86996	1.95054	1.91078	2.02525	1.93578	1.8608	1.98869	2.00529	1.99357	1.88348	1.8634	1.82235	1.90615	1.99659	1.88118	1.91679	1.93405	1.98187						H1-0	1.28736	1.40482	0.117468	0.278772	1.40482	1.03262	-0.372203	0.0261622	MI MITO
P23928	Cryab	Alpha-crystallin B chain	2	3.45767	3.63702	3.72012	3.70316	3.60574	3.50787	3.75869	3.87243	3.50102	3.77224	3.68005	3.52086	3.61283	3.18093	3.41446	3.57003	3.62042	3.62774	3.8402	3.61879						Rtn4	-0.387739	-0.555923	-0.168184	0.226871	-0.555923	-0.246338	0.309585	0.0262335	MI MITO
P60841	Ensa	Alpha-endosulfine	3	-2.50216	-2.1353	-1.93921	-1.87189	-1.89581	-2.06645	-2.13117	-2.42511	-2.02272	-2.28808	-1.81292	-1.99675	-2.66895	-1.64691	-1.92131	-2.17535	-2.09665	-1.94935	-2.08568	-2.23302						Ppp3ca	-2.09228	-2.11298	-0.0206965	0.782117	-2.11298	-2.28014	-0.167159	0.026293	MI MITO
P04764	Eno1	Alpha-enolase	21	6.59074	6.68572	6.67572	6.60818	6.61815	6.64012	6.57923	6.6768	6.68242	6.46247	6.61385	6.57003	6.41917	6.50084	6.57208	6.6813	6.3602	6.62074	6.6199	6.54975						Ehhadh	-1.09003	-1.40199	-0.311962	0.113561	-1.40199	-2.00742	-0.605427	0.0265747	MI MITO
Q5XIC8	Alkbh3	Alpha-ketoglutarate-dependent dioxygenase alkB homolog 3	6	-1.19844	-1.20922	-1.35814	-1.35319	-1.47493	-1.03	-1.32239	-1.23623	-1.54941	-1.60822	-1.12735	-1.24974	-1.189	-1.21205	-1.31261	-1.27466	-1.57408	-1.66527	-1.10216	-1.76926						Coq6	2.85855	2.88267	0.0241241	0.803812	2.88267	2.74725	-0.135421	0.026735	MI MITO
P21139	Man2c1	Alpha-mannosidase 2C1	8	-1.56759	-1.84393	-1.8931	-1.97978	-2.19463	-1.07617	-1.46308	-1.17224	-1.52783	-1.97072	-1.57202	-2.15212	-1.25431	-1.30932	-1.18253	-1.29733	-1.84387	-2.01897	-1.99714	-1.65693						Cavin2	3.81277	3.87701	0.0642399	0.11118	3.87701	3.74718	-0.129821	0.0268432	MI MITO
P70473	Amacr	Alpha-methylacyl-CoA racemase	8	-0.966902	-0.980678	-1.09345	-1.19149	-0.970087	-0.717155	-1.04274	-0.980439	-1.17523	-1.04163	-0.895603	-0.972157	-0.962009	-0.474842	-0.707437	-0.979011	-0.957453	-0.791752	-0.901152	-1.1092						Ppif	3.23987	3.08254	-0.157334	0.349231	3.08254	3.32835	0.245811	0.0269126	MI MITO
Q66H12	Naga	Alpha-N-acetylgalactosaminidase	7	-1.11621	-0.821506	-0.640383	-1.16589	-0.727003	-0.983046	-0.714635	-0.935425	-0.713805	-0.652142	-1.04549	-1.08068	-1.06007	-0.877167	-1.05977	-0.641881	-0.987042	-0.82167	-0.939904	-1.05596						Mpc1	3.23635	3.26935	0.0330067	0.876104	3.26935	3.64732	0.377963	0.0272277	MI MITO
Q9HB97	Parva	Alpha-parvin	10	-0.384085	-0.360116	-0.431973	-0.401958	-0.341002	-0.784195	-0.598102	-0.351112	-0.414973	-0.0533009	-0.610941	-0.368779	-0.509247	-0.506073	-0.348638	-0.336725	-0.437036	-0.228456	-0.249567	-0.115484						Akr1c15	2.56527	2.59529	0.0300173	0.749803	2.59529	2.74966	0.154374	0.0287716	MI MITO
P54921	Napa	Alpha-soluble NSF attachment protein	13	0.497943	0.562551	0.685514	0.992281	0.81045	0.82806	0.894802	0.8786	0.729499	0.71459	0.563286	0.565923	0.616951	0.75972	0.583206	0.746677	0.813885	0.597511	0.731511	0.62914						Ufm1	-1.68277	-1.78888	-0.10611	0.406476	-1.78888	-1.58429	0.204587	0.0300449	MI MITO
P35433	Ppat	Amidophosphoribosyltransferase	6	-1.07514	-0.811655	-1.17731	-1.13751	-0.951692	-0.956013	-0.929202	-0.872737	-1.219	-1.44374	-0.963469	-0.752096	-0.873435	-0.857687	-1.2178	-1.22487	-1.30388	-0.967976	-1.26733	-1.06083						Crip1	0.599442	0.644321	0.0448788	0.701302	0.644321	0.428679	-0.215642	0.0303973	MI MITO
P21396	Maoa	Amine oxidase [flavin-containing] A	15	5.31659	4.39783	4.32363	5.57896	5.8302	6.22325	5.27628	5.64271	4.95924	7.13979	6.26641	3.48082	4.63274	4.454	4.7305	5.57591	5.33183	5.0593	4.72589	4.51706						Arl8b	1.42365	1.38487	-0.0387882	0.56501	1.38487	1.55806	0.17319	0.0305877	MI MITO
Q32PX2	Aimp2	Aminoacyl tRNA synthase complex-interacting multifunctional protein 2	4	-1.71375	-1.62314	-1.76471	-1.75773	-1.56679	-1.24063	-1.60714	-1.33059	-1.70652	-1.52573	-1.49536	-1.84229	-1.75095	-1.69769	-1.73094	-1.41898	-1.77466	-1.75981	-1.61232	-1.6964						Ppp2r2d	-3.40753	-3.36884	0.0386872	0.77604	-3.36884	-3.70933	-0.340487	0.0310456	MI MITO
Q6AYS7	Acy1a	Aminoacylase-1A	10	1.02581	1.29481	1.15552	1.04014	1.10138	1.05849	1.04679	1.21658	1.05526	0.79855	1.19576	1.49911	1.22802	1.23433	1.31387	1.13643	1.16596	1.35371	1.15594	1.11935						Mfn2	-3.39198	-3.72135	-0.329369	0.0680763	-3.72135	-3.35516	0.366192	0.0312331	MI MITO
O09175	Rnpep	Aminopeptidase B	19	1.17799	1.03287	1.23066	1.09453	0.993089	0.97215	1.00396	1.06653	1.00903	1.05529	0.991665	0.850578	1.17969	1.00605	1.05535	1.09287	1.1321	1.08739	1.00693	1.2713						Mtnd5	4.79381	4.66659	-0.127225	0.411444	4.66659	4.88395	0.217364	0.0314891	MI MITO
P15684	Anpep	Aminopeptidase N	3	-3.53266	-3.06812	-2.7871	-2.91333	-2.83216	-3.40424	-4.02822	-3.06725	-2.92226	-2.49345	-3.27256	-3.44839	-4.35832	-3.77343	-2.94145	-3.46049	-3.1742	-3.29843	-3.25183	-2.72931						Trim55	-0.846796	-0.669995	0.176802	0.297744	-0.669995	-1.06548	-0.395486	0.0331502	MI MITO
O09178	Ampd3	AMP deaminase 3	6	-2.17179	-1.88383	-2.05411	-2.14636	-2.28284	-2.27141	-2.22989	-2.11392	-2.21126	-2.4675	-2.57259	-1.96315	-1.83819	-1.98781	-2.10184	-2.68831	-2.12151	-2.13557	-2.04273	-2.42806						Gnb1	0.617596	0.612144	-0.00545188	0.901978	0.612144	0.732754	0.120611	0.0332723	MI MITO
Q5XID1	Ciapin1	Anamorsin	8	-0.688546	-0.689446	-0.770357	-0.719524	-0.771399	-0.495426	-0.763683	-0.588497	-0.847489	-0.874516	-0.638075	-0.548099	-0.57975	-0.676262	-0.976629	-0.715539	-0.526564	-0.699259	-0.686049	-0.781252						Pdcd10	-2.32913	-2.45624	-0.127117	0.288931	-2.45624	-2.14281	0.313431	0.033401	MI MITO
P01015	Agt	Angiotensinogen	8	-0.368879	-0.62258	-0.692563	-0.0241771	0.0157575	-0.522397	-0.298983	-0.260063	-0.37238	0.352786	0.0391535	-0.184756	-0.246503	-0.6645	0.116455	-0.137733	-0.138664	-0.404862	-0.466434	-0.284394						Cyb5r1	-0.043202	-0.014238	0.028964	0.765754	-0.014238	0.153958	0.168196	0.0335515	MI MITO
Q5U2S6	Asb2	Ankyrin repeat and SOCS box protein 2	8	-1.59799	-1.43563	-1.92154	-1.41904	-1.41735	-1.29693	-1.34056	-1.69718	-1.36475	-1.10372	-0.940864	-2.07759	-1.49323	-1.62214	-1.05118	-1.19883	-1.42612	-1.54186	-1.13002	-1.33812						Lmnb1	2.25029	2.3459	0.0956145	0.181789	2.3459	2.16631	-0.179595	0.0336624	MI MITO
Q8R560	Ankrd1	Ankyrin repeat domain-containing protein 1	9	-0.454404	-0.507814	-0.912907	-0.637951	-0.51156	-0.30916	-0.527082	-0.595491	-0.474919	0.183267	-0.451868	-1.01519	-0.589082	-0.81413	-0.631288	-0.820869	-0.2636	-0.811106	-0.390646	-0.330868						Srprb	-3.18268	-3.27818	-0.0955011	0.597466	-3.27818	-2.85743	0.420745	0.0341028	MI MITO
O70511	Ank3	Ankyrin-3	17	0.501856	0.317436	0.394247	0.722742	0.347339	0.470209	0.517452	0.420743	0.359589	0.173166	0.622596	0.82526	0.498742	0.635239	0.5022	0.367758	0.331745	0.466724	0.526672	0.880654						Uggt1	-0.997561	-1.01401	-0.0164451	0.785779	-1.01401	-0.78082	0.233187	0.0341879	MI MITO
P07150	Anxa1	Annexin A1	12	0.648394	0.513287	1.27308	0.853301	1.24042	0.402775	0.276157	0.584847	0.868225	1.49649	0.392908	0.597537	0.565306	0.585179	1.52849	0.341976	0.630751	0.56844	0.394146	0.893097						Tmem126a	0.999058	0.889626	-0.109432	0.195575	0.889626	1.08174	0.192118	0.0344378	MI MITO
P27214	ANXA11	Annexin A11	18	3.51281	3.62926	3.54203	3.58076	3.48993	3.57545	3.53419	3.51039	3.5961	3.31004	3.54168	3.58048	3.51189	3.70572	3.61592	3.63161	3.4404	3.60522	3.54211	3.40115						Bckdk	0.769404	0.788055	0.0186509	0.87515	0.788055	1.0356	0.247543	0.0353619	MI MITO
P14669	Anxa3	Annexin A3	26	3.42091	3.64548	3.43007	3.51974	3.64045	3.47297	3.57851	3.42237	3.48009	3.50548	3.47905	3.71843	3.48194	3.48271	3.94893	3.44985	3.55065	3.68864	3.65201	3.4011						Pi4k2a	0.719017	0.69007	-0.0289468	0.724554	0.69007	0.851236	0.161166	0.0355379	MI MITO
P55260	Anxa4	Annexin A4	14	2.8599	2.95602	2.88764	2.93407	2.98146	2.79111	2.58513	2.94303	2.97497	3.21465	2.75373	2.82502	2.77787	2.84039	2.98533	2.80745	2.91849	2.88315	2.84013	3.12464						Hsph1	2.47894	2.59891	0.119962	0.25155	2.59891	2.45388	-0.145022	0.0355581	MI MITO
P14668	Anxa5	Annexin A5	10	4.52584	4.44538	4.35415	4.29649	4.41736	4.43131	4.21345	4.36863	4.4686	4.88889	4.44466	4.20017	4.50068	4.47042	4.51305	4.1695	4.37922	4.50153	4.66332	4.65964						Trim28	-1.6663	-1.55684	0.109465	0.130429	-1.55684	-1.85023	-0.293389	0.035616	MI MITO
P48037	Anxa6	Annexin A6	50	6.09573	6.23032	6.17609	6.20914	6.18082	6.14695	6.17605	6.25404	6.35197	6.06256	6.2068	6.16078	6.05259	6.13878	6.11464	6.26326	6.14123	6.13013	6.09068	6.27398						Tmem33	-2.66117	-2.8003	-0.139137	0.263364	-2.8003	-2.52705	0.273253	0.0360502	MI MITO
Q63493	Cd1d	Antigen-presenting glycoprotein CD1d	5	-2.59526	-1.71913	-1.73468	-1.3307	-0.872565	-2.11108	-1.40792	-2.49249	-1.41239	-1.84473	-1.22084	-2.1132	-3.53931	-1.78689	-1.56091	-1.7917	-1.2641	-2.3091	-2.19351	-2.28562						Camk2a	-2.61593	-2.80435	-0.188422	0.152655	-2.80435	-2.46452	0.339833	0.0362234	MI MITO
P52303	Ap1b1	AP-1 complex subunit beta-1	15	-0.0223546	-0.106657	0.0820121	0.165188	0.126421	0.239312	0.184601	0.127904	0.0516066	0.229225	-0.0446966	0.0723182	0.0808906	0.207784	0.233316	-0.0224821	-0.0149117	0.0596601	0.158771	0.119005						Anp32e	-1.66784	-1.53289	0.134948	0.0757262	-1.53289	-1.80618	-0.273296	0.036253	MI MITO
Q32Q06	Ap1m1	AP-1 complex subunit mu-1	4	-2.26762	-2.5745	-2.71782	-2.56922	-2.57966	-2.54374	-2.28637	-2.45532	-2.57153	-2.54552	-2.59434	-2.83948	-2.46796	-2.60672	-2.62547	-2.46871	-2.35278	-2.85203	-2.5978	-2.64692						Alpl	-3.01782	-3.27942	-0.261604	0.0669475	-3.27942	-2.77703	0.502391	0.0371915	MI MITO
P18484	Ap2a2	AP-2 complex subunit alpha-2	25	1.09574	1.16285	1.33502	1.35089	1.33381	1.04686	1.21376	1.18086	1.38181	1.50974	1.19787	1.08707	1.18035	1.11254	1.27558	1.12377	1.18162	1.07895	1.16418	1.26428						Dhrs7c	-0.169787	-0.210452	-0.0406649	0.869404	-0.210452	0.302478	0.51293	0.0371989	MI MITO
P62944	Ap2b1	AP-2 complex subunit beta	18	0.835067	0.927628	1.01822	0.987532	0.945931	1.01727	0.862016	0.846619	0.96835	1.0759	0.766997	0.860172	0.76895	0.827873	0.927124	0.870425	0.894024	0.901532	1.01874	0.935856						Mapk1	-0.203848	-0.209324	-0.00547571	0.913259	-0.209324	-0.0728018	0.136522	0.0374784	MI MITO
P84092	Ap2m1	AP-2 complex subunit mu	11	0.624015	0.657252	0.683389	0.806701	0.895229	0.861896	0.771377	0.781957	0.628065	0.917212	0.817336	0.612526	0.523039	0.66002	0.656958	0.781925	0.664977	0.690198	0.681441	0.74229						Ilf3	-0.966519	-0.862134	0.104385	0.212211	-0.862134	-1.0548	-0.192669	0.0375142	MI MITO
P62744	Ap2s1	AP-2 complex subunit sigma	5	-1.50441	-0.931161	-1.04199	-0.977038	-0.935337	-0.763525	-1.3806	-1.00729	-1.28994	-0.806027	-1.16664	-1.39527	-1.08407	-1.02295	-1.06532	-1.09976	-1.21025	-0.991034	-1.02064	-0.832444						Arl1	-1.37299	-1.41637	-0.0433758	0.357633	-1.41637	-1.24632	0.170044	0.0375751	MI MITO
P0C1X8	Aak1	AP2-associated protein kinase 1	12	-1.19933	-1.04932	-1.07343	-0.967038	-1.03414	-1.03806	-0.97077	-0.972864	-1.23852	-1.56769	-0.971442	-1.02024	-1.05024	-1.226	-1.1085	-1.04909	-1.29025	-1.51342	-1.26611	-1.27123						Coro6	2.13727	2.1658	0.0285245	0.57519	2.1658	2.0505	-0.1153	0.0382363	MI MITO
P53676	Ap3m1	AP-3 complex subunit mu-1	6	-0.564445	-0.59819	-0.401049	-0.37295	-0.38529	-0.373028	-0.308279	-0.258574	-0.471803	-0.437725	-0.153117	-0.558512	-0.667553	-0.519118	-0.274131	-0.327812	-0.472787	-0.357135	-0.39797	-0.380493						Gpc1	-1.85398	-1.55908	0.294902	0.0635779	-1.55908	-1.35664	0.202436	0.0386285	MI MITO
P04639	Apoa1	Apolipoprotein A-I	16	3.93976	3.78615	3.74568	4.52417	4.8849	3.94866	4.44219	4.52309	4.40528	4.4526	4.26248	4.75795	4.31324	3.98359	4.70081	4.64336	4.48801	4.03721	4.13807	4.56291						Pgrmc2	-0.742283	-0.896917	-0.154633	0.142694	-0.896917	-0.604987	0.29193	0.0388084	MI MITO
P04638	Apoa2	Apolipoprotein A-II	5	1.10013	1.33719	1.5232	1.96294	2.10274	1.6178	1.99707	1.73387	1.50502	1.7875	1.82371	2.32301	1.46215	1.46251	1.9674	2.48932	2.34732	1.0322	1.54903	2.56682						Tsfm	0.143097	0.0895167	-0.0535802	0.496829	0.0895167	0.343699	0.254182	0.0400244	MI MITO
P02651	Apoa4	Apolipoprotein A-IV	23	2.52497	2.66124	2.43719	2.7552	3.35524	2.75852	2.86086	3.1217	2.77766	3.26549	3.08206	3.34241	2.64271	2.83777	3.3404	3.1358	2.89464	2.66736	2.75576	3.04346						Aarsd1	0.15372	0.24321	0.0894904	0.329537	0.24321	0.0438018	-0.199408	0.0408419	MI MITO
G3V8D4	Apoc2	Apolipoprotein C-II	2	-1.41691	-1.63843	-1.91785	-2.13174	-1.52803	-2.63528	-2.07534	-2.04206	-2.66384	-1.08341	-0.958417	-1.45822	-2.45531	-3.36427	-1.70522	-1.34893	-3.11685	-2.89082	-2.05175	-1.89817						Cav3	1.73918	1.73517	-0.00400546	0.963452	1.73517	1.91976	0.184591	0.0408847	MI MITO
Q9JM53	Aifm1	Apoptosis-inducing factor 1, mitochondrial	30	5.65442	5.68658	5.4793	5.41385	5.69121	5.78054	5.71553	5.54009	5.71699	5.7162	5.77374	5.51113	5.57566	5.70867	5.68507	5.65387	5.59466	5.60806	5.60675	5.22883						Hexb	-3.99729	-3.70497	0.292317	0.175722	-3.70497	-4.04497	-0.340002	0.0411011	MI MITO
P29975	Aqp1	Aquaporin-1	5	-0.0205221	0.287337	0.369653	0.238546	0.522369	0.496698	0.65298	0.0981878	0.416005	0.243142	0.109886	0.404143	0.0980774	0.263714	0.184222	0.210879	0.372651	0.366485	0.490044	0.259859						Man2c1	-1.49406	-1.89581	-0.401746	0.0847729	-1.89581	-1.44201	0.4538	0.0415634	MI MITO
Q9Z272	Git1	ARF GTPase-activating protein GIT1	4	-2.32135	-2.20833	-2.23758	-2.29286	-2.32234	-2.44739	-2.12755	-2.25004	-2.38033	-2.58333	-2.49524	-2.62067	-2.25216	-1.85368	-2.23517	-2.25867	-2.48744	-2.53037	-2.48365	-2.2198						Aldoc	3.13885	3.11567	-0.0231745	0.757504	3.11567	3.25926	0.14359	0.0427132	MI MITO
Q4KLH5	Agfg1	Arf-GAP domain and FG repeat-containing protein 1	5	-2.57625	-2.99506	-2.66455	-2.59106	-2.42413	-2.57824	-2.72376	-2.61781	-2.3995	-2.45439	-2.49842	-2.55272	-2.69415	-2.36057	-2.59352	-2.66301	-2.68263	-2.75015	-2.60827	-2.65514						Ptma	0.55619	0.724932	0.168742	0.122927	0.724932	0.520933	-0.203998	0.042983	MI MITO
B2GV71	Ndufaf5	Arginine-hydroxylase NDUFAF5, mitochondrial	4	-2.06877	-2.07789	-2.46418	-2.73384	-2.31527	-1.97928	-2.25446	-2.22075	-2.2002	-2.19995	-2.27674	-2.25066	-2.31159	-2.05661	-2.33216	-2.28977	-2.15693	-2.31705	-2.49665	-2.29637						Lamp2	-1.88771	-1.55007	0.337645	0.0695681	-1.55007	-1.8585	-0.308436	0.0435421	MI MITO
P40329	Rars1	Arginine--tRNA ligase, cytoplasmic	21	1.23058	1.32783	1.25575	1.19345	1.34272	1.23842	1.21054	1.36674	1.23959	1.31831	1.25234	1.13796	1.22597	1.1029	1.24253	1.36156	1.32668	1.19083	1.29069	1.33539						Nenf	-1.51562	-1.43493	0.0806926	0.579446	-1.43493	-1.6694	-0.234474	0.0440373	MI MITO
B1WBW4	Armc10	Armadillo repeat-containing protein 10	4	-2.12754	-2.09882	-2.0101	-2.17898	-2.583	-1.53294	-1.94766	-2.12218	-2.11944	-2.16535	-1.9408	-3.08785	-2.06694	-2.1549	-2.22718	-1.79773	-2.42569	-2.43495	-2.35893	-2.36817						Acaca	-4.4023	-4.1012	0.301102	0.342518	-4.1012	-4.36941	-0.268213	0.0456813	MI MITO
Q8VHT6	As3mt	Arsenite methyltransferase	6	-2.59157	-2.74828	-2.75597	-2.49639	-2.62119	-2.1834	-2.53908	-2.50862	-2.85548	-3.0049	-2.86392	-2.66728	-2.35091	-2.41374	-2.65385	-2.26304	-2.31974	-2.66312	-2.34003	-2.26156						Uqcrq	4.27982	4.41324	0.133427	0.229019	4.41324	4.62623	0.212986	0.0456821	MI MITO
P13221	Got1	Aspartate aminotransferase, cytoplasmic	26	8.21458	8.40529	8.20539	8.06645	8.42482	8.34406	8.266	8.2196	8.40166	8.03638	8.31589	8.27709	8.03173	8.11221	8.27013	8.30216	8.26566	8.3213	8.4307	7.91279						Ckb	5.66894	5.90711	0.238168	0.104965	5.90711	6.23569	0.328578	0.0463685	MI MITO
P00507	Got2	Aspartate aminotransferase, mitochondrial	34	9.20908	9.37029	9.24177	8.99938	9.2792	9.02102	9.13753	9.01754	9.40879	8.96761	9.14227	9.20391	8.9789	9.03265	9.13666	8.96109	9.02336	9.22743	9.29414	9.01725						Aars1	0.343602	0.3544	0.0107982	0.801194	0.3544	0.267754	-0.0866456	0.0470058	MI MITO
P15178	Dars1	Aspartate--tRNA ligase, cytoplasmic	18	1.71848	1.70984	1.68349	1.61317	1.7599	1.76283	1.76856	1.74273	1.5949	1.65623	1.8473	1.61029	1.67438	1.62049	1.71504	1.69913	1.6717	1.58355	1.67257	1.57218						Pcyox1	-1.21725	-1.16706	0.0501966	0.75469	-1.16706	-0.891576	0.275479	0.0472345	MI MITO
Q3KRD0	Dars2	Aspartate--tRNA ligase, mitochondrial	6	-1.81277	-1.55343	-1.45703	-1.85011	-1.54115	-1.7925	-1.59054	-1.60717	-1.79262	-1.62941	-1.61401	-1.78564	-1.54767	-1.29741	-1.1881	-1.51255	-1.68618	-1.67563	-1.59884	-1.63649						Psma3	0.83268	0.852179	0.0194987	0.768111	0.852179	0.738618	-0.113561	0.0481771	MI MITO
Q5U318	Pea15	Astrocytic phosphoprotein PEA-15	7	-0.369944	-0.351462	-0.170353	-0.201339	-0.379108	-0.367146	-0.484427	-0.263354	-0.184177	0.258621	-0.41915	-0.22847	-0.379897	-0.320635	-0.387564	-0.413143	-0.266094	-0.0698538	-0.31353	0.00567232						Abcb7	0.516537	0.445549	-0.0709886	0.518508	0.445549	0.656381	0.210833	0.0486943	MI MITO
Q9ER24	Atxn10	Ataxin-10	10	-0.921993	-1.01687	-0.988801	-1.03036	-1.00607	-1.03918	-1.10377	-0.79424	-1.10864	-0.957714	-1.22509	-1.18007	-0.8812	-1.01159	-0.880313	-0.911491	-1.07661	-0.87357	-0.896171	-0.74836						Nono	0.847369	0.883634	0.0362651	0.616568	0.883634	0.732875	-0.15076	0.0494418	MI MITO
Q0ZHH6	Atl3	Atlastin-3	2	-5.5968	-5.77005	-5.29897	-5.32336	-5.16924	-5.60766	-5.83446	-5.22796	-4.74974	-4.65383	-5.84383	-6.15969	-5.96913	-5.83682	-4.7568	-5.36216	-5.7463	-5.40971	-5.15496	-5.31741						Ctnnb1	1.63383	1.718	0.0841705	0.311201	1.718	1.85474	0.136735	0.0494555	MI MITO
P19511	Atp5pb	ATP synthase F(0) complex subunit B1, mitochondrial	23	7.18197	7.19595	7.0942	6.80303	7.17162	7.10497	7.22959	6.98782	7.31162	7.10508	7.12662	6.94928	6.89558	6.96834	7.08352	7.03505	6.98957	7.04363	7.13326	6.74779						Prkacb	-2.10183	-2.15509	-0.053265	0.604445	-2.15509	-1.83933	0.315764	0.0499238	MI MITO
Q9JJW3	Atp5mk	ATP synthase membrane subunit K, mitochondrial	5	4.98366	4.98767	4.9537	4.68439	5.00415	4.94928	5.10392	4.79576	4.93066	4.77457	5.05698	4.7762	4.76943	4.86598	4.9698	4.97277	4.8672	4.8713	4.88051	4.50861						Rbm24	-0.595387	-0.470943	0.124444	0.31207	-0.470943	-0.619553	-0.14861	0.0505625	N.S.
P11608	Mt-atp8	ATP synthase protein 8	2	4.86611	4.78943	4.58046	4.243	4.66921	5.08543	4.98936	4.49093	4.63383	4.40092	4.81578	4.60335	4.57813	4.76792	4.52135	4.90328	4.68545	4.57263	4.57093	4.23849						Bud31	-5.00826	-4.30817	0.7001	0.0887171	-4.30817	-4.88012	-0.571954	0.0518474	N.S.
P15999	Atp5f1a	ATP synthase subunit alpha, mitochondrial	44	11.1322	11.2403	11.0604	10.986	11.1297	10.907	11.1165	11.0095	11.3752	10.9801	11.0319	11.0276	10.7722	10.8967	11.0311	10.9245	10.8616	11.1301	11.2523	10.7718						Hdgfl2	-4.6443	-4.55755	0.0867509	0.511808	-4.55755	-4.81251	-0.254967	0.0523335	N.S.
P10719	Atp5f1b	ATP synthase subunit beta, mitochondrial	32	11.2567	11.3428	11.2201	11.1737	11.3099	11.0973	11.2272	11.0876	11.5903	11.1797	11.1621	11.1864	10.9451	11.1827	11.2196	11.0317	11.0132	11.2872	11.3548	10.9458						Taldo1	1.69672	1.76464	0.0679206	0.353521	1.76464	1.60117	-0.163469	0.0532013	N.S.
P31399	Atp5pd	ATP synthase subunit d, mitochondrial	16	7.29468	7.28572	7.16299	7.01135	7.23133	7.28961	7.33662	7.0937	7.37888	7.11204	7.20755	7.15333	6.97706	7.18652	7.19416	7.19325	7.04721	7.1477	7.20093	6.7983						Tmed9	-2.22595	-2.40724	-0.181294	0.363064	-2.40724	-2.01921	0.388033	0.0541145	N.S.
P35434	Atp5f1d	ATP synthase subunit delta, mitochondrial	3	5.9471	5.9691	5.81093	6.02369	5.90772	6.04908	6.04346	5.89748	5.88373	5.42049	5.7191	5.97275	5.59818	6.2877	5.83435	5.67915	5.8236	6.04504	6.03906	5.36214						Sf3a2	-4.62912	-4.30269	0.326425	0.232329	-4.30269	-4.70988	-0.407184	0.0542462	N.S.
P29419	Atp5me	ATP synthase subunit e, mitochondrial	5	5.52855	5.56496	5.44733	5.29188	5.41127	5.53772	5.59275	5.37696	5.53702	5.2776	5.44351	5.4351	5.21125	5.31689	5.40056	5.53452	5.24074	5.44749	5.43719	5.07686						Hnrnpu	2.68706	2.80409	0.117032	0.0912319	2.80409	2.66774	-0.136352	0.0542608	N.S.
D3ZAF6	Atp5mf	ATP synthase subunit f, mitochondrial	5	6.76015	6.93486	6.82115	6.48151	6.94662	6.82762	6.86976	6.51379	6.92209	6.83035	6.99206	6.67	6.45783	6.72896	7.00209	6.74252	6.5893	6.6683	6.74471	6.04843						Nucb1	-0.757448	-0.800001	-0.0425531	0.6118	-0.800001	-0.599844	0.200157	0.0551973	N.S.
Q6PDU7	Atp5mg	ATP synthase subunit g, mitochondrial	8	6.35155	6.38401	6.25876	5.97326	6.40947	6.38544	6.45833	6.17396	6.43467	6.24676	6.32454	6.1626	6.09832	6.19251	6.27408	6.34777	6.21029	6.239	6.28378	5.86249						Timmdc1	-3.26254	-3.53514	-0.272596	0.0620506	-3.53514	-3.20391	0.331225	0.0554026	N.S.
P35435	Atp5f1c	ATP synthase subunit gamma, mitochondrial	14	7.73132	7.85659	7.69731	7.67428	7.75017	7.63476	7.79079	7.58141	7.86413	7.49299	7.6182	7.65317	7.53993	7.69277	7.68248	7.58514	7.57247	7.65427	7.73904	7.44362						Casq2	5.68029	5.75544	0.0751546	0.234593	5.75544	5.9133	0.157859	0.0568598	N.S.
Q06647	Atp5po	ATP synthase subunit O, mitochondrial	15	8.17914	8.21913	8.17041	8.03874	8.21756	8.21757	8.16772	8.26515	8.36068	8.02246	8.09958	8.09943	7.81678	7.91226	8.0582	8.16062	7.92647	8.27784	8.3272	7.82206						Safb	-0.664279	-0.648933	0.0153464	0.859798	-0.648933	-0.855748	-0.206815	0.0575069	N.S.
Q5XIM4	Dmac2l	ATP synthase subunit s, mitochondrial	9	0.369232	0.418682	0.282508	0.301352	0.398562	0.460619	0.421178	0.440418	0.291776	0.468032	0.61538	0.418967	0.581669	0.460857	0.312274	0.446836	0.495147	0.369255	0.465352	0.236542						Ppme1	-2.4039	-2.03014	0.373759	0.234403	-2.03014	-2.61871	-0.588572	0.0587895	N.S.
P21571	Atp5pf	ATP synthase-coupling factor 6, mitochondrial	8	5.17104	5.21591	5.01168	5.15655	5.08665	5.07956	5.10407	4.96381	5.16994	4.87308	5.05744	5.17296	4.99837	5.15697	4.97457	5.04063	5.03067	5.24063	5.17816	4.99329						Scarb2	-1.25565	-1.36676	-0.111111	0.316331	-1.36676	-1.20768	0.159089	0.0589594	N.S.
Q3KRE0	Atad3	ATPase family AAA domain-containing protein 3	18	1.12263	1.06739	0.919583	0.644697	0.879151	1.15397	1.07009	0.804924	0.845268	0.796902	1.17445	1.06177	1.04003	1.06261	1.05426	1.08092	1.08426	0.890824	0.907521	0.769534						Khsrp	-0.0573832	0.0178407	0.0752239	0.327967	0.0178407	-0.205663	-0.223504	0.0591268	N.S.
G3V9T7	Get3	ATPase Get3	9	0.592304	1.12263	0.664925	0.38733	1.0785	0.576413	0.353457	0.995936	1.13251	0.752701	1.27141	0.970438	1.02285	0.995218	0.840448	0.442863	0.822082	1.07028	1.23502	0.984474						Mapk8ip3	-1.93305	-2.08805	-0.154998	0.25411	-2.08805	-1.92833	0.159714	0.059259	N.S.
Q03344	Atp5if1	ATPase inhibitor, mitochondrial	4	0.258928	0.608635	0.475601	0.0861283	0.357544	0.460138	0.316715	0.424067	-0.0199937	0.194855	0.530127	0.617877	0.361119	0.156858	0.263439	0.682752	0.276157	0.245321	-0.0101324	-0.141132						Tsc22d1	-2.62798	-2.46587	0.162111	0.273831	-2.46587	-2.18365	0.282212	0.0593257	N.S.
Q63563	Abcc9	ATP-binding cassette sub-family C member 9	2	-4.57614	-5.9169	-5.73077	-5.86146	-5.24875	-5.53866	-5.13807	-7.80016	-6.28012	-5.66105	-5.1496	-8.02081	-5.81948	-5.68915	-5.69148	-5.6021	-4.83244	-6.92112	-5.57318	-5.75649						Dync1li2	-1.68742	-1.51213	0.175284	0.116359	-1.51213	-1.71818	-0.20605	0.0599123	N.S.
D3ZHR2	Abcd1	ATP-binding cassette sub-family D member 1	2	-5.0081	-5.37989	-5.22965	-5.80132	-6.24736	-5.97133	-5.63426	-4.41505	-5.19468	-5.82782	-5.73013	-6.09228	-6.17074	-5.33081	-5.32347	-4.83027	-5.37391	-5.08031	-4.93872	-5.23261						Hp1bp3	0.240071	0.310106	0.0700345	0.396008	0.310106	0.0692696	-0.240836	0.0600118	N.S.
P16970	Abcd3	ATP-binding cassette sub-family D member 3	6	-1.90254	-2.35395	-2.09805	-2.11131	-2.25181	-1.76366	-1.9061	-2.27532	-1.55637	-1.80295	-2.12746	-2.44444	-2.0753	-2.038	-1.81113	-1.91987	-1.81914	-1.89446	-1.91246	-1.96994						Msrb2	-2.73926	-2.76813	-0.0288714	0.88191	-2.76813	-3.22356	-0.455435	0.0603674	N.S.
Q6MG08	Abcf1	ATP-binding cassette sub-family F member 1	10	0.397191	0.280964	0.184133	0.177728	0.22426	0.489525	0.378396	0.291047	0.0987439	0.267525	0.345146	0.142261	0.255307	0.361366	0.251682	0.151582	0.191483	0.0685637	0.147332	0.694141						Prdx1	3.12936	3.27098	0.141614	0.122565	3.27098	3.15961	-0.111365	0.0604847	N.S.
Q66H39	Abcf3	ATP-binding cassette sub-family F member 3	6	-2.14238	-2.10667	-2.40175	-2.14048	-2.17399	-2.06378	-2.3636	-1.68351	-2.52113	-2.19247	-2.30745	-2.21801	-2.23088	-2.18645	-2.07443	-2.13038	-2.10002	-2.28286	-2.09268	-2.37169						Naa35	-4.29677	-4.28091	0.0158587	0.919522	-4.28091	-4.57146	-0.290554	0.0610956	N.S.
P16638	Acly	ATP-citrate synthase	5	-1.9213	-1.55468	-1.70193	-1.49939	-1.61428	-1.94181	-1.63963	-2.04626	-1.5067	-1.45959	-1.95071	-1.32243	-1.74551	-1.36846	-1.57312	-2.02236	-1.5666	-1.37168	-1.94249	-1.91204						Uba1	4.06756	4.14201	0.0744479	0.128163	4.14201	4.05256	-0.0894417	0.0613043	N.S.
D4AAT7	Naxd	ATP-dependent (S)-NAD(P)H-hydrate dehydratase	10	-0.17412	-0.259852	-0.0887332	0.0564625	-0.0391954	0.322627	-0.0444384	-0.160254	-0.042143	0.108372	-0.133992	0.133212	0.105531	0.104165	0.0279613	0.15521	-0.250375	0.0301172	0.187391	-0.162574						Erlin2	0.263962	0.146793	-0.117169	0.446466	0.146793	0.34796	0.201168	0.0613496	N.S.
P30835	Pfkl	ATP-dependent 6-phosphofructokinase, liver type	14	0.081735	0.033472	0.141483	0.733264	0.103134	0.711217	0.392493	0.561852	0.363361	0.453883	0.366909	0.0900397	0.199086	0.164829	0.343661	0.393716	0.167505	0.0812604	0.20174	0.885898						Mtnd4	3.09625	2.85811	-0.238135	0.233928	2.85811	3.21971	0.361601	0.0621959	N.S.
P47858	Pfkm	ATP-dependent 6-phosphofructokinase, muscle type	27	5.15455	5.23853	5.12851	5.17905	5.21156	5.215	5.13372	5.21083	5.27494	5.01082	5.11334	5.22721	5.03049	4.9742	5.21176	5.249	5.17946	5.2028	5.25599	4.98614						H1-5	-0.0442628	-0.262261	-0.217998	0.131059	-0.262261	-0.605247	-0.342986	0.0622605	N.S.
P47860	Pfkp	ATP-dependent 6-phosphofructokinase, platelet type	11	-0.543139	0.0981291	-0.326187	-0.316188	-0.295576	-0.852503	-0.640735	-0.865443	-0.315432	-0.736181	-0.56218	-0.362847	-0.2851	-0.168484	-0.406448	-0.532273	-0.757579	-0.425264	-0.267977	-0.434855						Tfrc	0.317628	0.16365	-0.153978	0.286569	0.16365	0.459487	0.295837	0.0623394	N.S.
Q5U2U0	Clpx	ATP-dependent Clp protease ATP-binding subunit clpX-like, mitochondrial	15	0.774383	0.836756	0.798454	0.713951	0.713524	0.718226	0.769181	0.777161	0.742343	0.476118	0.855359	0.850454	0.744795	0.844268	0.850715	0.862626	0.665184	0.788991	0.694776	0.573091						Prkcd	-4.7442	-4.61973	0.124466	0.781483	-4.61973	-4.11312	0.506607	0.0631533	N.S.
Q641Y8	Ddx1	ATP-dependent RNA helicase DDX1	24	1.41086	1.6207	1.52477	1.44962	1.57485	1.57202	1.52323	1.4592	1.51441	1.43882	1.50482	1.55461	1.33264	1.46813	1.43342	1.48285	1.54381	1.52663	1.54457	1.59913						Paics	1.72086	1.66404	-0.0568188	0.451352	1.66404	1.50194	-0.162098	0.0632894	N.S.
Q5EBA1	Supv3l1	ATP-dependent RNA helicase SUPV3L1, mitochondrial	13	3.56352	3.50546	3.25129	3.14535	3.54239	3.72258	3.59845	3.60088	3.40645	3.669	3.73358	3.15869	3.37597	3.29957	3.49616	3.60194	3.63299	3.4193	3.59662	3.32894						Rnf114	1.88014	1.91598	0.0358347	0.553997	1.91598	1.79976	-0.116216	0.0635382	N.S.
Q5BJQ0	Coq8a	Atypical kinase COQ8A, mitochondrial	25	5.07815	4.97307	4.9548	4.72425	5.1857	4.82652	4.90384	4.8784	5.20972	4.98656	4.9641	5.19864	5.03785	4.76659	4.98899	4.93441	5.12708	5.14959	5.17978	4.92956						Aimp2	-1.70345	-1.68522	0.018224	0.799058	-1.68522	-1.48212	0.203099	0.0643524	N.S.
Q9WTP0	Epb41l1	Band 4.1-like protein 1	6	-1.72802	-1.20487	-1.56346	-1.49974	-1.19088	-1.34675	-1.10778	-0.935326	-1.1703	-1.30191	-1.30208	-1.35418	-1.35986	-1.20964	-1.44678	-1.19257	-1.12731	-1.03632	-0.919181	-1.00903						Rpl8	1.38775	1.44752	0.0597662	0.407847	1.44752	1.72453	0.277011	0.0643694	N.S.
Q9R1T1	Banf1	Barrier-to-autointegration factor	5	0.287806	0.598081	0.417962	0.476391	0.397367	0.332339	0.184203	0.37656	0.534245	0.418343	0.485409	1.11428	0.379821	0.787444	0.564689	0.423791	0.319912	0.544106	0.358996	0.521967						Zc3h15	-4.62928	-4.49444	0.134844	0.430549	-4.49444	-5.09449	-0.600055	0.0647459	N.S.
Q9ESS6	Bcam	Basal cell adhesion molecule	20	2.07526	2.03653	1.93569	2.0844	1.86821	1.87826	2.18575	2.01939	2.01442	2.08139	2.22977	1.99678	1.80244	1.82847	1.82093	2.03863	1.85514	1.9024	1.90838	2.18085						Prxl2a	-2.56091	-2.67188	-0.110966	0.546442	-2.67188	-2.33319	0.338687	0.0649287	N.S.
P26453	Bsg	Basigin	10	4.18501	4.00576	3.92906	3.82413	3.992	4.14482	4.236	4.01852	4.21825	3.98137	4.11255	3.59374	3.83869	4.01065	3.91575	4.15799	4.02351	3.90628	3.88363	4.0757						Stx12	0.119754	0.110563	-0.009191	0.896673	0.110563	0.227002	0.116439	0.0657108	N.S.
P26644	Apoh	Beta-2-glycoprotein 1	11	2.66695	2.59983	2.60357	3.0431	2.78557	2.34886	2.80262	2.63928	2.76588	3.0315	2.97763	2.93351	2.60107	2.43239	3.03246	2.94027	3.05977	2.50899	2.40111	3.03931						Ndufaf4	0.932046	0.768761	-0.163284	0.126531	0.768761	1.02563	0.256869	0.0661132	N.S.
P07151	B2m	Beta-2-microglobulin	5	1.02895	0.874496	1.56046	1.17418	1.15212	0.86822	0.838958	1.18751	1.10687	1.26594	0.70096	1.27039	0.816426	0.801177	1.12218	1.04847	1.04728	0.665409	0.989366	1.55685						Rnase4	-3.43976	-3.81161	-0.371846	0.315372	-3.81161	-3.18981	0.621796	0.0662371	N.S.
P29066	Arrb1	Beta-arrestin-1	5	-3.60601	-3.85745	-3.68789	-3.72802	-3.54712	-4.13219	-4.21737	-3.53648	-3.54656	-3.48041	-4.83867	-4.09014	-3.24242	-4.25157	-3.65561	-3.73907	-3.19885	-4.00629	-3.55482	-2.93394						Atp1b3	-0.815671	-0.924917	-0.109246	0.209983	-0.924917	-0.666046	0.258871	0.0663498	N.S.
Q4V8K2	Ctnnbl1	Beta-catenin-like protein 1	2	-3.50985	-3.78413	-3.47306	-3.51347	-3.50438	-3.80258	-3.24071	-3.60118	-3.18297	-3.21663	-3.40037	-3.69205	-3.82426	-3.14581	-3.84235	-3.50152	-3.57838	-3.07774	-3.2482	-3.53572						Rab18	0.14928	0.0250359	-0.124244	0.169735	0.0250359	0.252769	0.227733	0.0667942	N.S.
P15429	Eno3	Beta-enolase	18	5.80562	6.26363	5.94846	6.1564	6.11337	6.23139	6.00579	6.1003	5.99253	5.67498	6.16699	5.97752	5.6787	6.22476	5.61451	6.18735	6.16665	6.05283	5.95079	5.10126						Spacdr	-4.45979	-4.45271	0.00707998	0.973551	-4.45271	-4.88376	-0.431044	0.0673951	N.S.
Q6AXR4	Hexb	Beta-hexosaminidase subunit beta	3	-3.92177	-3.91152	-3.76324	-3.42579	-3.50252	-4.04899	-4.21298	-3.93438	-4.27568	-3.75282	-3.95969	-4.32859	-4.00478	-3.39618	-4.29718	-4.44036	-4.06351	-4.27152	-3.72015	-3.89165						Rab8a	-3.18492	-3.2342	-0.0492844	0.801627	-3.2342	-2.9294	0.304807	0.0676709	N.S.
Q13057	COASY	Bifunctional coenzyme A synthase	2	-2.79864	-2.73557	-2.78085	-2.65079	-2.68401	-2.04446	-2.45625	-2.68704	-2.94641	-3.22111	-2.60718	-2.91698	-2.49897	-2.58088	-2.69459	-2.89227	-2.98712	-3.1166	-2.79221	-3.3792						Ndufa10	6.28717	6.34278	0.0556119	0.161204	6.34278	6.40556	0.0627807	0.0678533	N.S.
P80299	Ephx2	Bifunctional epoxide hydrolase 2	23	2.70902	2.65173	2.78808	2.49603	2.36313	2.5973	2.5194	2.39537	2.85828	2.22958	2.57061	2.77014	2.78398	2.6617	2.83318	2.78176	2.64046	2.88024	2.80744	2.41505						Tuba8	1.30066	1.13464	-0.166018	0.120486	1.13464	1.35071	0.216069	0.0683711	N.S.
P51583	Paics	Bifunctional phosphoribosylaminoimidazole carboxylase/phosphoribosylaminoimidazole succinocarboxamide synthetase	17	1.55029	1.7797	1.70391	1.76927	1.51703	1.37564	1.41137	1.5869	1.48884	1.64697	1.70505	1.86549	1.6262	1.62729	1.78028	1.46706	1.45423	1.59156	1.77192	1.58452						Bckdha	3.36255	3.26765	-0.0949075	0.217443	3.26765	3.38908	0.121432	0.069111	N.S.
O35567	Atic	Bifunctional purine biosynthesis protein ATIC	32	3.78653	3.82825	3.78646	3.73587	3.86904	3.93344	3.87747	4.19139	3.72772	3.86003	4.06709	3.82855	3.70702	3.87736	3.76337	4.06735	3.70356	3.74646	3.79723	3.7394						Pkm	-2.66054	-2.65504	0.00549822	0.982387	-2.65504	-2.39504	0.260001	0.0692563	N.S.
P47853	Bgn	Biglycan	9	0.227705	-0.129392	0.970713	0.387531	1.08242	-0.0695225	-0.181306	-0.0628584	0.656639	1.51454	-0.349772	-0.110282	0.22813	0.0363786	0.421419	0.107097	0.257183	0.0316299	-0.115527	0.239524						Mat2a	-0.0801225	-0.00800142	0.072121	0.317511	-0.00800142	-0.133357	-0.125355	0.0692694	N.S.
P46844	Blvra	Biliverdin reductase A	11	0.802635	0.68279	0.872185	0.82186	0.561378	1.00871	0.85449	0.908429	0.736178	0.759382	0.819607	0.776197	0.881324	1.14454	0.860844	0.856065	0.658797	0.859962	0.77405	0.67703						Erap1	-0.99645	-0.921371	0.0750793	0.69012	-0.921371	-0.678381	0.24299	0.0696115	N.S.
Q6AYJ2	Bod1	Biorientation of chromosomes in cell division protein 1	2	-3.58272	-3.81939	-3.40649	-3.2651	-3.93494	-3.58336	-3.72552	-3.54241	-3.67325	-3.118	-3.49297	-3.78362	-3.58555	-4.04966	-3.94919	-4.01554	-3.70268	-3.74179	-3.69735	-3.36072						Slc12a7	0.00681159	-0.0773182	-0.0841298	0.700343	-0.0773182	0.305808	0.383126	0.0700464	N.S.
Q9JIX3	Fhit	Bis(5'-adenosyl)-triphosphatase	3	-1.84778	-1.93223	-1.57637	-2.07552	-2.38895	-1.58773	-1.88776	-2.4042	-1.97249	-2.64575	-2.1671	-1.5331	-1.63275	-1.24775	-1.85341	-1.98181	-1.76535	-1.30514	-1.39392	-2.31615						Elob	1.82116	1.85434	0.0331769	0.450722	1.85434	1.7601	-0.0942378	0.0708323	N.S.
Q6PEC0	Nudt2	Bis(5'-nucleosyl)-tetraphosphatase [asymmetrical]	8	0.335599	0.30943	0.139992	0.376911	0.238229	0.216056	0.162241	0.22276	0.194734	0.167524	0.227483	0.29073	0.338005	0.271748	0.294756	0.298763	0.339244	0.157587	0.291443	0.479576						Niban1	-2.16414	-1.85141	0.31273	0.21294	-1.85141	-2.60345	-0.75204	0.0709721	N.S.
P70645	Blmh	Bleomycin hydrolase	11	-0.24294	-0.0180122	-0.0466319	0.0555178	-0.0670048	-0.243476	-0.0372383	0.141942	-0.242612	0.140401	0.0234039	-0.0472262	-0.419089	-0.196781	-0.0474367	0.187889	-0.0146096	-0.160038	-0.0228019	0.16905						Vps25	-0.980799	-1.20266	-0.221862	0.111293	-1.20266	-0.884459	0.318203	0.0711153	N.S.
Q3BCU4	Bves	Blood vessel epicardial substance	9	1.15357	1.00465	0.747564	0.67451	0.669463	1.5052	1.31298	0.930844	1.11216	0.566173	1.14033	0.813024	0.64978	0.933423	0.78145	1.258	0.977797	1.05527	0.7708	0.904528						Epb41l1	-1.33451	-1.4374	-0.102887	0.383771	-1.4374	-1.17241	0.264985	0.0718359	N.S.
Q811A2	Bst2	Bone marrow stromal antigen 2	2	-1.53642	-1.14401	-1.25215	-1.58619	-1.36919	-1.44165	-1.03368	-1.55884	-1.28913	-1.52822	-1.51888	-1.60931	-1.74452	-3.00424	-1.40562	-1.11103	-1.77468	-1.52953	-1.16849	-1.11769						Thrap3	-3.50727	-3.35363	0.153638	0.199122	-3.35363	-3.75762	-0.403993	0.072186	N.S.
Q05175	Basp1	Brain acid soluble protein 1	2	-5.62924	-4.82623	-5.07186	-5.93912	-4.98908	-5.49215	-5.42785	-5.76471	-5.30992	-4.65857	-5.25251	-5.55712	-5.20849	-5.10957	-5.44309	-5.87558	-5.19496	-5.42097	-5.63185	-5.38071						Arvcf	-2.50918	-2.52511	-0.0159328	0.923505	-2.52511	-2.14847	0.376638	0.0728691	N.S.
O35854	Bcat2	Branched-chain-amino-acid aminotransferase, mitochondrial	9	4.06475	4.0544	3.83937	3.77473	3.58484	3.71063	3.77527	3.64701	4.06176	3.79625	3.60877	4.19081	4.10357	4.18641	3.80613	3.57009	4.06895	4.16525	4.17399	3.82667						Mcam	-0.358559	-0.561977	-0.203418	0.0649955	-0.561977	-0.301196	0.26078	0.0730026	N.S.
O54952	Brca1	Breast cancer type 1 susceptibility protein homolog	2	0.807314	0.913402	0.780815	0.652015	0.810191	1.19762	0.808869	0.956776	0.850124	0.742687	0.899426	1.04217	0.898987	0.883717	1.00306	1.07613	0.964722	1.26509	1.16011	0.641736						Dnaja1	-2.8146	-2.76054	0.0540673	0.798776	-2.76054	-3.08227	-0.321733	0.0735673	N.S.
D4A631	Arfgef1	Brefeldin A-inhibited guanine nucleotide-exchange protein 1	4	-2.98869	-3.53445	-3.38364	-3.70866	-3.48982	-2.91214	-2.83348	-3.17364	-3.42104	-3.33753	-3.0849	-3.45627	-4.18138	-3.8115	-3.20173	-4.05958	-3.40518	-3.57798	-3.15091	-3.82635						Ndufa5	5.23929	5.19892	-0.0403616	0.354027	5.19892	5.29295	0.0940212	0.0736865	N.S.
Q5XIJ6	Babam1	BRISC and BRCA1-A complex member 1	2	-4.15582	-3.83329	-4.01077	-4.01922	-4.03859	-3.63302	-4.07134	-3.81885	-4.12059	-4.29184	-3.86443	-4.10471	-4.07843	-3.68096	-3.82931	-3.95476	-3.92077	-4.1201	-4.05664	-4.1126						Psme1	3.33191	3.47205	0.140138	0.204175	3.47205	3.28443	-0.187622	0.0742899	N.S.
Q6P7Q1	Babam2	BRISC and BRCA1-A complex member 2	5	-2.0988	-2.54997	-2.50185	-2.29808	-2.6835	-2.36565	-2.49088	-2.3042	-2.2279	-2.32497	-2.36737	-2.60997	-2.36996	-2.35393	-2.19871	-2.27435	-2.2596	-2.32058	-2.48262	-2.18078						Tomm22	0.808446	0.834733	0.0262875	0.756005	0.834733	0.981237	0.146503	0.0746779	N.S.
Q4V8K5	Brox	BRO1 domain-containing protein BROX	2	-1.36288	-2.00089	-2.79149	-2.72065	-2.34475	-2.34269	-1.92067	-2.7711	-2.26133	-2.08434	-3.01641	-3.20483	-2.1466	-3.27224	-2.44439	-2.42675	-2.31901	-2.63755	-2.59458	-2.59006						Pdcd6	-0.651767	-0.544906	0.106861	0.403401	-0.544906	-0.418193	0.126713	0.0750228	N.S.
P27653	Mthfd1	C-1-tetrahydrofolate synthase, cytoplasmic	26	1.90112	2.0206	1.93027	2.02833	1.76552	1.9342	1.84019	1.91009	2.01256	1.77022	1.80432	2.14511	1.92261	1.90698	1.95147	1.94962	1.82565	1.89507	1.95616	1.87697						Ptprq	-1.78493	-1.26706	0.517869	0.0561416	-1.26706	-1.40387	-0.136807	0.0756478	N.S.
Q63514	C4bpa	C4b-binding protein alpha chain	12	-0.17442	-0.379856	1.14035	0.158631	-0.872978	0.35884	-0.0736929	-0.0316012	0.32276	-0.185039	-1.10882	-1.02194	0.536976	-0.274816	0.565334	-0.763658	-0.276418	0.290402	-0.00050741	0.177031						Mrpl11	-0.41693	-0.451667	-0.034737	0.847002	-0.451667	-0.835212	-0.383544	0.076029	N.S.
Q9Z1Y3	Cdh2	Cadherin-2	20	3.48718	3.49417	3.51811	3.26767	3.62773	3.59116	3.55706	3.46761	3.77631	3.48744	3.37752	3.16032	3.34467	3.23455	3.60696	3.59928	3.34037	3.54956	3.60212	3.73358						Sec11a	1.52387	1.54782	0.0239494	0.813883	1.54782	1.80485	0.257032	0.0760723	N.S.
P61023	Chp1	Calcineurin B homologous protein 1	3	-2.28783	-1.98285	-2.36202	-2.58622	-2.29721	-2.31147	-1.96267	-2.26293	-2.22533	-2.55665	-2.11393	-1.96635	-2.14366	-2.21027	-2.41382	-2.15388	-2.13387	-2.17243	-2.19641	-2.13758						Cavin3	1.55139	1.56061	0.00922062	0.930162	1.56061	1.34505	-0.215567	0.0760737	N.S.
Q96BS2	TESC	Calcineurin B homologous protein 3	8	0.764155	0.736444	0.488611	0.668028	0.596095	0.930155	0.55366	0.653631	0.658778	0.509332	0.475378	0.641934	0.696667	0.721775	0.67328	0.644375	0.774233	0.426117	0.823293	0.523716						Tpi1	7.05146	7.16016	0.108699	0.190842	7.16016	7.04264	-0.117516	0.076379	N.S.
P63100	Ppp3r1	Calcineurin subunit B type 1	3	-2.34486	-2.33273	-2.56895	-2.57735	-2.70443	-2.40775	-2.32889	-2.57026	-2.61071	-3.0821	-2.40066	-2.31189	-2.58809	-2.23326	-2.5326	-2.1393	-2.25836	-2.33903	-2.37352	-2.42781						Map1s	-2.84187	-2.63455	0.207321	0.117206	-2.63455	-2.8735	-0.238954	0.076592	N.S.
Q63450	Camk1	Calcium/calmodulin-dependent protein kinase type 1	3	-3.36494	-2.95859	-3.04009	-2.96564	-3.18812	-3.11364	-2.79897	-2.87941	-3.03765	-2.96707	-2.9995	-2.9083	-2.69142	-2.56948	-2.97227	-2.90094	-3.15509	-3.0353	-2.88432	-2.87436						Ddost	0.281511	0.329889	0.0483781	0.513262	0.329889	0.442577	0.112688	0.0769032	N.S.
P11275	Camk2a	Calcium/calmodulin-dependent protein kinase type II subunit alpha	2	-2.68942	-2.71037	-2.80135	-2.72958	-3.09103	-2.19729	-2.20119	-2.54885	-2.75323	-2.62202	-2.25932	-2.7645	-2.76013	-2.61351	-2.68219	-2.22128	-2.62658	-2.52423	-2.37432	-2.42042						Gnai2	0.095082	0.0119866	-0.0830954	0.250261	0.0119866	0.16805	0.156063	0.0769517	N.S.
P11730	Camk2g	Calcium/calmodulin-dependent protein kinase type II subunit gamma	6	-1.43598	-1.8676	-1.54954	-1.26972	-1.49337	-2.05976	-1.53521	-1.17196	-1.44761	-1.30207	-1.27671	-1.41218	-1.47636	-1.44213	-1.36303	-1.16996	-1.51766	-1.38855	-1.26247	-1.27266						Cpa3	0.659632	0.815074	0.155442	0.629883	0.815074	0.0935823	-0.721491	0.0771824	N.S.
D3ZRC4	Pnpla8	Calcium-independent phospholipase A2-gamma	7	-1.21263	-1.09734	-0.886571	-1.20559	-0.881988	-0.573721	-0.895201	-0.908248	-1.58708	-0.804539	-0.806636	-1.10773	-0.900228	-1.35972	-0.821381	-0.718937	-0.936728	-1.16124	-0.934046	-0.893551						Rtcb	1.84582	1.9295	0.0836719	0.140496	1.9295	1.84155	-0.0879485	0.0775407	N.S.
Q9WU49	Carhsp1	Calcium-regulated heat stable protein 1	5	0.297052	0.227009	0.204319	0.621542	-0.0384455	0.47782	0.447169	0.143155	0.138866	0.282963	0.582563	0.556034	0.301114	0.311423	0.278705	0.217376	0.108911	0.414745	0.195867	0.215039						Hnrnpa1	1.55748	1.58042	0.0229402	0.744879	1.58042	1.43305	-0.147368	0.077691	N.S.
Q6AYK6	Cacybp	Calcyclin-binding protein	9	-1.44629	-1.28433	-1.15867	-1.05221	-1.17612	-1.43671	-1.3557	-1.09244	-1.33571	-1.4371	-1.28801	-1.4402	-1.17997	-1.41841	-1.12959	-1.55651	-1.30355	-1.25666	-1.47896	-1.49517						Septin9	-3.32641	-3.39653	-0.0701202	0.728155	-3.39653	-3.79029	-0.393766	0.0777891	N.S.
P0DP24	CALM2	Calmodulin-2	8	4.30165	4.26131	4.24778	4.22082	4.25528	4.2736	4.19581	4.12628	4.34614	4.17505	4.21005	4.24061	4.13308	4.35456	4.22767	4.09882	4.22751	4.25366	4.29322	4.30245						Srsf2	0.33206	0.408991	0.0769311	0.470568	0.408991	0.255134	-0.153857	0.0778071	N.S.
P35565	Canx	Calnexin	2	-1.86658	-1.83674	-1.97312	-2.22087	-1.93726	-1.5298	-1.48023	-1.93683	-2.13976	-1.92153	-1.54048	-2.06529	-1.97338	-2.13576	-2.09521	-1.52627	-1.73923	-2.12889	-2.14537	-1.67831						Hnrnpk	3.22412	3.36029	0.136176	0.0690803	3.36029	3.21962	-0.140676	0.0784893	N.S.
Q64537	Capns1	Calpain small subunit 1	9	0.832118	0.83118	0.980109	1.09079	0.863253	0.976706	0.963862	0.971195	0.867946	1.04609	0.812585	0.888824	0.845172	0.761348	1.02153	0.776887	0.929657	0.90321	0.853225	1.00623						D2hgdh	0.844241	0.77484	-0.069401	0.525482	0.77484	0.909576	0.134736	0.0786421	N.S.
P97571	Capn1	Calpain-1 catalytic subunit	18	0.0283654	-0.0664886	0.0490656	0.274382	0.355342	-0.0371744	0.0770231	0.197809	-0.1387	0.109013	0.0539628	0.0149785	-0.0990407	-0.208215	0.379212	0.152185	0.193148	-0.0353395	-0.174415	0.191469						Pafah1b1	1.3739	1.39468	0.0207792	0.516888	1.39468	1.29999	-0.0946926	0.0787625	N.S.
Q07009	Capn2	Calpain-2 catalytic subunit	26	2.16347	2.14135	2.1428	2.09617	2.22488	2.03548	2.07758	2.17141	2.09848	2.28621	2.07818	1.97998	2.06255	2.04221	2.19365	2.1018	2.08296	2.10153	2.04196	2.34441						Nudt2	0.284544	0.280032	-0.00451232	0.923175	0.280032	0.192663	-0.0873687	0.079028	N.S.
Q08290	Cnn1	Calponin-1	2	-2.95345	-3.42206	-4.29	-3.85664	-3.67762	-5.48881	-5.08115	-5.16103	-3.38052	-3.31713	-3.61991	-1.8616	-3.73322	-3.3134	-3.46287	-3.85379	-3.9855	-2.3297	-2.7553	-2.68484						Hspa4	3.64041	3.70502	0.0646101	0.20267	3.70502	3.65627	-0.0487479	0.0792628	N.S.
P37397	Cnn3	Calponin-3	4	-2.33719	-2.24147	-2.35317	-2.35083	-2.42337	-2.26652	-2.24534	-2.41341	-2.38958	-2.45981	-2.18481	-2.14302	-2.36708	-2.5065	-2.34529	-2.55345	-2.66236	-2.39489	-2.55361	-2.38444						Abcd3	-2.09927	-2.14353	-0.044264	0.737169	-2.14353	-1.86088	0.282651	0.0795992	N.S.
P18418	Calr	Calreticulin	19	3.2747	3.47322	3.63965	3.43784	3.51004	3.247	3.37358	3.3109	3.48399	3.50158	3.32202	3.34858	3.32778	3.31334	3.30083	3.24748	3.37881	3.25517	3.17949	3.70375						Mpc2	3.86792	3.88089	0.0129626	0.885045	3.88089	4.00906	0.128169	0.079702	N.S.
P51868	Casq2	Calsequestrin-2	11	5.74579	5.82233	5.76583	5.76484	5.67843	5.84871	6.0052	5.93548	6.0832	5.69392	5.6713	5.64893	5.63916	5.56041	5.88164	5.84967	5.71212	5.87111	5.91659	5.61227						Cct3	3.31227	3.35242	0.0401468	0.351064	3.35242	3.25775	-0.0946692	0.0799078	N.S.
O35783	Calu	Calumenin	6	-0.728903	-0.464853	-0.40238	-0.547487	-0.429645	-0.410263	-0.54863	-0.35255	-0.729744	-0.0268966	-0.0793676	-0.802161	-0.537638	-0.52594	-0.617716	-0.51769	-0.345786	-0.932993	-0.692613	-0.375972						Khdrbs1	-1.81931	-1.5531	0.266205	0.127048	-1.5531	-1.89859	-0.345484	0.0809958	N.S.
P27791	Prkaca	cAMP-dependent protein kinase catalytic subunit alpha	4	-0.324454	0.00593043	0.00464555	0.00391714	0.240324	0.142323	-0.0156916	0.193567	-0.0803964	0.0874658	0.38146	-0.350488	-0.192113	-0.0369294	-0.0409997	0.160183	0.0380682	-0.141707	0.305924	0.0296347						C8b	-1.15157	-1.23299	-0.0814112	0.654336	-1.23299	-0.980594	0.252392	0.0833792	N.S.
P68182	Prkacb	cAMP-dependent protein kinase catalytic subunit beta	4	-2.418	-2.17956	-2.08441	-2.02705	-2.06644	-1.56885	-2.13	-2.08142	-1.82011	-1.59625	-1.99994	-2.27592	-1.94937	-2.26251	-2.0214	-1.63675	-2.11913	-2.09011	-1.92195	-1.87683						Gstk1	2.95235	2.96871	0.0163551	0.804097	2.96871	2.86801	-0.100701	0.0836268	N.S.
P63249	Pkia	cAMP-dependent protein kinase inhibitor alpha	4	-2.46005	-1.40556	-2.0512	-2.14022	-1.91618	-2.3566	-1.86126	-2.23749	-2.02755	-3.0334	-1.71521	-1.73313	-1.7226	-1.87522	-2.73792	-2.07692	-2.31661	-2.4215	-2.05884	-2.09217						Inpp5a	-1.7614	-1.76963	-0.00823116	0.926091	-1.76963	-1.61062	0.15901	0.084355	N.S.
P09456	Prkar1a	cAMP-dependent protein kinase type I-alpha regulatory subunit	14	3.01154	3.04654	2.99988	2.9618	2.81984	3.13363	3.05057	2.97283	2.97871	2.76714	2.97425	2.92802	2.88184	3.10773	2.95892	2.93353	2.9824	2.82913	3.15875	2.79116						Fars2	-2.64391	-2.73325	-0.0893407	0.692661	-2.73325	-2.303	0.43025	0.0843993	N.S.
P12368	Prkar2a	cAMP-dependent protein kinase type II-alpha regulatory subunit	5	-0.66592	-0.515782	-0.575885	-0.56341	-0.444808	-0.098521	-0.534629	-0.579278	-0.340263	-0.653232	-0.677771	-0.519991	-0.545598	-0.134464	-0.458152	-0.213228	-0.445714	-0.389541	-0.305716	-0.566702						Supv3l1	3.41279	3.4016	-0.0111905	0.93309	3.4016	3.59947	0.197868	0.0847048	N.S.
Q712U5	Arpp19	cAMP-regulated phosphoprotein 19	2	-2.33621	-2.04629	-1.87133	-1.64258	-1.75677	-2.00169	-1.86636	-1.47454	-1.79397	-1.48896	-1.67824	-1.58855	-1.44488	-1.70879	-1.6215	-1.80954	-1.80272	-1.92151	-1.94779	-1.62931						Reep5	0.528852	0.549682	0.0208296	0.913398	0.549682	0.815934	0.266252	0.0847936	N.S.
Q9JK25	Clip1	CAP-Gly domain-containing linker protein 1	17	-0.290233	-0.471675	-0.490435	-0.434888	-0.247324	-0.206061	-0.268648	-0.364646	-0.449069	-0.254442	-0.413562	-0.0715592	-0.369143	-0.390677	-0.298067	-0.328153	-0.241622	-0.315033	-0.456152	-0.249676						Cacnb2	-2.89783	-2.9085	-0.0106669	0.924833	-2.9085	-3.10291	-0.19441	0.0850163	N.S.
Q5M9G3	Caprin1	Caprin-1	12	-0.607746	-0.543331	-0.802087	-0.725429	-0.819136	-0.774974	-0.767237	-0.646789	-0.734914	-0.867925	-0.767627	-0.609528	-0.745719	-0.950497	-0.793894	-0.689759	-0.586249	-0.842796	-0.686329	-0.960321						Slc25a21	-2.11637	-1.81487	0.301492	0.210453	-1.81487	-2.39658	-0.581701	0.0853222	N.S.
B0BNN3	Ca1	Carbonic anhydrase 1	14	4.28123	3.62765	3.96867	4.96594	4.08879	3.7519	4.49011	3.905	4.2018	3.67567	4.18182	4.43147	4.25685	4.24282	4.5391	3.7847	4.08763	3.76266	3.92288	3.71435						Itgb1	2.07566	2.061	-0.014669	0.820575	2.061	2.1931	0.132103	0.085582	N.S.
P27139	Ca2	Carbonic anhydrase 2	12	3.85565	3.2785	3.48117	4.43664	3.59822	3.56858	4.16494	3.69982	3.61311	3.18065	3.54183	4.01773	3.745	3.64581	4.02656	3.54252	3.66761	3.46296	3.54339	3.33437						Fkbp4	0.880994	0.859439	-0.0215542	0.765142	0.859439	0.681699	-0.177741	0.0866499	N.S.
P47727	Cbr1	Carbonyl reductase [NADPH] 1	18	4.44888	4.62116	4.86218	3.89696	3.9945	3.36215	4.77463	3.92434	4.31501	2.71053	3.98942	4.48963	3.96622	3.67889	4.33684	4.39426	3.53307	4.03011	4.66548	4.42383						Mfge8	0.0494654	0.0419781	-0.00748732	0.971327	0.0419781	0.274223	0.232245	0.0866861	N.S.
B2GV72	Cbr3	Carbonyl reductase [NADPH] 3	2	-4.45806	-4.7999	-4.05235	-4.15912	-4.34452	-5.87674	-4.265	-4.44467	-4.90656	-4.06042	-4.9579	-4.33355	-4.39539	-5.24939	-4.52037	-4.48813	-4.57484	-4.72112	-4.67705	-4.59737						Cd151	-2.06379	-2.11904	-0.0552503	0.616736	-2.11904	-1.84467	0.274375	0.0870942	N.S.
P10959	Ces1c	Carboxylesterase 1C	12	2.23875	2.04516	1.49258	2.69884	2.61718	1.25266	2.25237	2.23286	1.81489	2.1838	2.70638	2.55974	2.39019	2.26565	2.76022	2.39927	2.48954	1.797	1.64388	2.15143						Mrpl10	-2.11369	-1.8637	0.249992	0.0545788	-1.8637	-2.05253	-0.188834	0.0876192	N.S.
P16303	Ces1d	Carboxylesterase 1D	18	2.08669	1.96162	2.42067	2.34449	2.79571	2.26962	1.87999	2.32426	1.8004	3.07671	2.08346	2.19607	1.70326	1.75975	2.03923	1.75456	2.02282	1.89016	1.78562	1.82826						Sec31a	0.742496	0.808677	0.0661806	0.0793015	0.808677	0.704208	-0.104468	0.0878243	N.S.
Q7TP52	Cmbl	Carboxymethylenebutenolidase homolog	13	2.77649	2.83564	2.71518	2.66982	2.51949	2.65471	2.72747	2.7129	2.53235	2.2293	2.40396	2.70572	2.68392	2.73929	2.59108	2.71225	2.78533	2.55795	2.63096	2.46889						Steap4	-2.37596	-2.61588	-0.239914	0.290956	-2.61588	-2.19485	0.421028	0.0881759	N.S.
Q9EQV9	Cpb2	Carboxypeptidase B2	3	-2.22567	-2.46179	-2.03684	-2.09371	-2.49611	-2.32996	-2.14714	-2.43265	-2.23521	-2.0194	-2.20851	-2.70917	-2.14397	-2.27048	-1.61654	-2.44787	-2.39522	-2.33048	-2.35545	-1.95292						Hnrnpf	-0.0192899	0.053663	0.0729529	0.448899	0.053663	-0.180886	-0.234549	0.088898	N.S.
Q9EQV8	Cpn1	Carboxypeptidase N catalytic chain	2	-2.45033	-2.15288	-2.47443	-2.47212	-2.41001	-2.44195	-2.25556	-1.99697	-1.97912	-2.27068	-1.98194	-2.32793	-2.20705	-2.54687	-2.26461	-2.1865	-2.16497	-1.77052	-1.64593	-2.77496						Cspg4	-2.3381	-2.38435	-0.0462521	0.541706	-2.38435	-2.20211	0.182242	0.0891624	N.S.
Q6IRK9	Cpq	Carboxypeptidase Q	9	0.82763	1.12299	1.22785	0.916916	1.27156	1.06453	0.654723	0.804584	0.574278	1.82248	0.849127	0.661862	1.12151	0.950468	1.14252	0.764966	0.717071	1.04891	0.5821	1.13458						Ap1b1	0.109922	0.048922	-0.0610004	0.415365	0.048922	0.16653	0.117608	0.0895269	N.S.
P61016	Pln	Cardiac phospholamban	2	2.81951	2.51407	1.72319	1.99834	2.73545	3.46514	4.6553	2.75183	3.28474	3.24419	2.67185	1.87992	2.50234	2.29202	1.71271	3.57583	3.78639	3.42206	3.20493	2.35453						Ndufs2	6.84235	6.89609	0.0537312	0.371156	6.89609	6.98954	0.0934536	0.0897001	N.S.
M0RD54	CEFIP	Cardiac-enriched FHL2-interacting protein	9	1.0187	1.23406	1.02053	1.01465	1.0654	0.672074	1.11139	0.874432	0.997472	1.00395	1.08693	0.918163	1.15438	0.660811	1.00346	1.24401	1.1634	0.989638	1.05896	1.41132						Pfkl	0.232905	0.218618	-0.0142872	0.921385	0.218618	0.496561	0.277944	0.0907212	N.S.
Q704S8	Crat	Carnitine O-acetyltransferase	25	5.33565	5.54546	5.40575	5.03698	5.29418	5.42762	5.33524	5.08875	5.65513	5.11403	5.57903	5.49273	5.28462	5.32999	5.47458	5.34372	5.34378	5.38556	5.60636	5.08922						A1m	6.22436	6.34129	0.11693	0.576191	6.34129	6.14609	-0.195198	0.0941872	N.S.
P32198	Cpt1a	Carnitine O-palmitoyltransferase 1, liver isoform	11	0.618866	0.344578	0.516451	0.471459	0.296919	0.829348	0.970732	0.484628	0.605456	0.42681	0.479961	0.357107	0.537887	0.529872	0.656362	0.822078	0.408899	0.26298	0.114517	0.486842						Cpn1	-2.26568	-2.39195	-0.126272	0.283248	-2.39195	-2.18886	0.203097	0.094935	N.S.
Q63704	Cpt1b	Carnitine O-palmitoyltransferase 1, muscle isoform	29	5.85073	5.68822	5.73503	5.45368	5.74291	5.92987	5.92485	5.69883	5.78174	5.78902	5.82374	5.41075	5.63324	5.59857	5.71525	5.85076	5.82484	5.60422	5.72035	5.64						Cald1	-0.0566925	0.0835025	0.140195	0.236345	0.0835025	-0.215418	-0.298921	0.0953137	N.S.
P18886	Cpt2	Carnitine O-palmitoyltransferase 2, mitochondrial	39	6.00626	5.79799	5.79186	5.67999	5.78528	5.87314	5.90849	5.66801	6.04518	5.80319	5.75137	5.72533	5.87784	5.87972	5.86455	5.79968	5.82881	5.76527	5.71146	5.50533						Eif3b	0.368663	0.335535	-0.0331286	0.434243	0.335535	0.430553	0.0950178	0.0958897	N.S.
P19139	Csnk2a1	Casein kinase II subunit alpha	8	-1.37108	-1.27831	-1.30508	-1.37021	-1.37424	-1.52161	-1.33783	-1.20861	-1.56633	-1.67698	-1.3443	-1.57227	-1.24182	-1.58875	-1.59694	-1.18847	-1.58527	-1.31186	-1.29176	-1.36594						Utrn	0.106164	0.218275	0.112111	0.233688	0.218275	0.00776247	-0.210512	0.096694	N.S.
P67874	Csnk2b	Casein kinase II subunit beta	4	-0.170623	-0.203394	-0.203348	-0.166707	-0.346339	-0.17613	-0.351246	-0.362594	-0.0948285	-0.130473	-0.0625882	-0.114148	-0.0867392	-0.143622	-0.252188	-0.0408845	-0.0883352	-0.104768	-0.0566008	-0.042027						Hmgcl	2.23324	2.06596	-0.167287	0.0946259	2.06596	2.26583	0.199872	0.0967106	N.S.
Q9WTT2	Clpb	Caseinolytic peptidase B protein homolog	11	0.668987	0.618766	0.610552	0.683675	0.565445	0.595485	0.617798	0.641012	0.64554	0.331144	0.568751	0.777387	0.621948	0.691148	0.60775	0.713031	0.567402	0.648753	0.584031	0.390451						Matr3	1.10181	1.09235	-0.00945612	0.923043	1.09235	0.950206	-0.142147	0.0968393	N.S.
P04762	Cat	Catalase	20	4.14602	3.87578	4.32918	4.34688	3.89665	3.67901	4.01631	3.63171	4.43064	3.84917	3.88956	4.2163	3.97505	4.05151	4.26665	3.93746	4.09336	4.11781	4.03086	4.1065						Gfm2	-0.884864	-0.97221	-0.0873461	0.341649	-0.97221	-0.846235	0.125975	0.0971184	N.S.
P22734	Comt	Catechol O-methyltransferase	8	0.105163	-0.301678	0.168422	-0.195084	-0.151556	0.285314	-0.0420281	0.00559032	0.070112	0.489637	-0.236265	0.0360296	-0.019771	0.0102565	0.0939736	0.410431	0.268119	0.32184	0.262344	0.264091						Lrpprc	4.35046	4.40853	0.0580711	0.505053	4.40853	4.53997	0.131446	0.0971788	N.S.
Q9WU82	Ctnnb1	Catenin beta-1	26	1.66135	1.86918	1.68342	1.58067	1.7954	1.84374	1.7988	1.78914	1.94789	1.89413	1.7845	1.61485	1.54314	1.47729	1.74938	1.69923	1.70051	1.8337	1.75503	1.91015						Ptms	-4.13352	-3.95897	0.174545	0.527066	-3.95897	-4.33648	-0.377507	0.0973301	N.S.
P00787	Ctsb	Cathepsin B	8	0.735405	0.726048	1.03404	0.856553	1.24028	0.651673	0.897111	0.731976	0.883352	1.01216	0.734326	0.809659	0.652415	0.60716	0.623205	0.873962	0.776855	0.616854	0.671219	1.12136						Chchd6	-2.12208	-2.29664	-0.174559	0.0701984	-2.29664	-2.48572	-0.189076	0.0975172	N.S.
P24268	Ctsd	Cathepsin D	12	3.63025	3.70658	3.8338	3.30657	3.7189	3.57215	3.72983	3.26917	3.69064	3.71815	3.51241	3.75586	3.32327	3.25991	3.65999	3.76948	3.46035	3.76786	3.78321	3.81788						Txn	3.10291	3.21624	0.113326	0.315324	3.21624	3.08364	-0.132597	0.0976943	N.S.
Q9R1T3	Ctsz	Cathepsin Z	4	-1.91648	-1.69673	-1.11963	-1.56965	-1.32795	-1.77507	-2.06163	-1.96208	-1.44258	-1.4212	-2.06974	-1.84672	-1.90296	-1.6473	-1.51866	-2.52855	-1.61967	-1.89009	-2.07757	-1.4498						Tmem120a	-3.34725	-3.39028	-0.0430255	0.831585	-3.39028	-2.97161	0.418669	0.0993901	N.S.
Q6AY20	M6pr	Cation-dependent mannose-6-phosphate receptor	2	-2.62182	-2.92439	-2.71414	-2.5748	-2.63028	-2.79221	-2.4995	-2.76397	-2.88662	-2.51761	-2.89604	-2.82507	-2.71249	-2.97256	-2.70191	-2.59987	-2.90491	-3.05382	-3.06883	-2.4715						Palmd	0.978557	1.08298	0.104424	0.357941	1.08298	0.950157	-0.132825	0.0995807	N.S.
P85125	Cavin1	Caveolae-associated protein 1	20	5.04586	4.93025	4.96517	4.85419	4.86791	4.89464	4.85581	5.015	5.15685	4.78025	4.68351	5.01804	4.67477	4.88994	4.95714	4.77623	4.85061	5.06032	5.13488	4.92326						Hdgfl3	-1.54769	-1.60726	-0.059567	0.350234	-1.60726	-1.82865	-0.221389	0.102067	N.S.
Q66H98	Cavin2	Caveolae-associated protein 2	15	3.87812	3.82391	3.92986	3.95373	3.79941	3.71277	3.74668	3.78275	3.86104	3.63267	3.85341	3.83428	3.7623	3.84874	3.7651	3.66384	3.73466	3.7391	3.78024	3.89069						Edc4	-4.21701	-4.04639	0.170627	0.174772	-4.04639	-4.33113	-0.284741	0.102976	N.S.
Q9Z1H9	Cavin3	Caveolae-associated protein 3	10	1.55683	1.52241	1.66338	1.635	1.42545	1.03876	1.3919	1.26717	1.63467	1.39274	1.22801	1.79026	1.56117	1.52741	1.65011	1.33009	1.52162	1.7199	1.6164	1.55881						Mtrf1l	-2.92766	-2.86139	0.0662693	0.723992	-2.86139	-3.30797	-0.446581	0.105612	N.S.
B1PRL5	Cavin4	Caveolae-associated protein 4	11	1.47891	1.46446	1.38424	1.26232	1.33357	1.50913	1.2407	1.41836	1.48567	1.26162	1.37718	1.7534	1.40585	1.28956	1.5096	1.32239	1.47959	1.45364	1.51313	1.6296						Gsr	-0.659995	-0.77486	-0.114865	0.269875	-0.77486	-0.631592	0.143268	0.106259	N.S.
P41350	Cav1	Caveolin-1	4	2.75348	2.93042	2.75261	2.37431	2.5374	2.74299	2.83489	2.60145	2.87836	2.68003	2.83441	2.51415	2.61158	2.56186	2.82223	2.70646	2.6897	2.60573	2.70431	2.84519						Sts	-1.09231	-1.14057	-0.0482599	0.845113	-1.14057	-0.699431	0.44114	0.106757	N.S.
Q2IBC5	Cav2	Caveolin-2	3	-2.89957	-2.66655	-2.87261	-2.84412	-2.4854	-3.01881	-2.34646	-2.48964	-2.16664	-2.30673	-3.55825	-2.69152	-2.70839	-3.07856	-2.45088	-2.54742	-2.83794	-2.72966	-2.30099	-2.24748						Sarnp	-1.4472	-1.3494	0.0978043	0.294867	-1.3494	-1.57089	-0.221489	0.106791	N.S.
P51638	Cav3	Caveolin-3	5	1.76971	1.55506	1.74543	1.84105	1.76461	1.7457	1.84954	2.05842	2.04	1.90516	1.81942	1.7456	1.6448	1.94593	1.54014	1.39737	1.89169	1.81126	2.17609	2.02525						Dtnb	0.210002	0.217362	0.00736003	0.951389	0.217362	0.0251896	-0.192172	0.106936	N.S.
Q5M7A7	Cnrip1	CB1 cannabinoid receptor-interacting protein 1	2	-0.287838	-0.415554	-0.100417	-0.04815	-0.047942	-0.683554	-0.572706	-0.687899	-0.295115	-0.326964	-1.10615	-0.186936	-0.326215	-0.243011	-0.261709	-0.643964	-0.545994	-0.915058	-0.843433	-0.887578						Ywhae	4.71127	4.75226	0.0409932	0.174024	4.75226	4.69968	-0.0525895	0.108489	N.S.
P62634	Cnbp	CCHC-type zinc finger nucleic acid binding protein	8	0.143635	0.137073	0.00696543	-0.0114667	-0.0268372	0.0712508	-0.031249	0.0112485	0.016598	-0.24869	0.302272	0.238917	0.223449	-0.0205289	0.0431718	0.19599	-0.0133768	-0.00107355	-0.0881196	-0.0723799						Plcb3	-3.87239	-4.06388	-0.191486	0.253005	-4.06388	-4.5015	-0.43763	0.108706	N.S.
Q9QZA6	Cd151	CD151 antigen	4	-2.10143	-2.02184	-1.89467	-2.47912	-2.09815	-2.09035	-1.58502	-2.05358	-1.83564	-1.65874	-1.90752	-2.05036	-2.09654	-2.13045	-2.13408	-1.88511	-1.90128	-1.82871	-1.81986	-1.55683						Trmu	-4.58934	-4.16641	0.422926	0.247137	-4.16641	-4.36599	-0.199582	0.108707	N.S.
F1LRS8	Cd2ap	CD2-associated protein	3	-3.06018	-3.06744	-3.13921	-2.6047	-3.1235	-2.99062	-4.80334	-2.68422	-3.37481	-2.73409	-3.25532	-3.18422	-3.63311	-3.20857	-3.12411	-3.5176	-3.40555	-3.1642	-2.84705	-2.68599						Gadd45gip1	-2.29841	-2.18756	0.110849	0.589204	-2.18756	-2.53241	-0.344848	0.109085	N.S.
P26051	Cd44	CD44 antigen	2	-5.16675	-5.10655	-4.44515	-3.71582	-4.83529	-4.93538	-4.36209	-4.33817	-4.07358	-3.81919	-4.619	-4.67149	-4.54439	-4.67445	-4.33282	-4.92639	-4.37098	-5.26506	-5.01281	-4.47473						Cpt1a	0.512238	0.449655	-0.0625833	0.432698	0.449655	0.663395	0.21374	0.109134	N.S.
P10252	Cd48	CD48 antigen	6	-2.51946	-2.47522	-2.56514	-2.69075	-2.33858	-2.51358	-2.05005	-2.50157	-2.55097	-2.13744	-2.31642	-2.61942	-2.64085	-2.49662	-2.40889	-2.19457	-2.38493	-2.49089	-2.28967	-2.42657						Acadsb	1.31459	0.998553	-0.316037	0.0786018	0.998553	0.691028	-0.307525	0.109537	N.S.
P27274	Cd59	CD59 glycoprotein	3	-1.10175	-1.20578	-1.21938	-1.14745	-1.27086	-0.804815	-0.747221	-1.0429	-1.21268	-1.45037	-0.808344	-0.829692	-0.994617	-1.07008	-1.18556	-0.631061	-0.590221	-0.843748	-0.919877	-0.602602						Dlat	7.17044	7.18998	0.0195354	0.750381	7.18998	7.2771	0.0871255	0.110074	N.S.
Q62745	Cd81	CD81 antigen	2	-0.269754	-0.159543	-0.162191	-0.486495	-0.0602643	0.197978	0.0431607	-0.108845	-0.00177878	0.121824	0.0681795	-0.191157	-0.27666	-0.359078	-0.124384	0.0505862	-0.291904	-0.040543	-0.026915	-0.435369						Mrpl9	-0.733261	-0.615133	0.118127	0.479451	-0.615133	-0.887347	-0.272214	0.110131	N.S.
P40241	Cd9	CD9 antigen	2	-1.0757	-1.18649	-1.05532	-0.836139	-1.16111	-0.927377	-0.941119	-1.05327	-0.835706	-0.931966	-1.33143	-0.909503	-1.06006	-0.78769	-0.768929	-1.02783	-0.92625	-0.63192	-1.13566	-0.917922						Ssr4	-2.06748	-1.96921	0.0982695	0.16549	-1.96921	-1.83599	0.13322	0.110406	N.S.
A1A5P0	Cdc42ep1	Cdc42 effector protein 1	3	-4.00564	-3.94303	-4.17441	-4.8905	-3.83922	-4.05459	-3.58529	-3.85864	-4.17347	-4.12789	-3.84481	-3.79157	-3.91133	-4.61078	-4.1596	-4.79343	-3.774	-4.05085	-3.72013	-3.73993						Psmb10	-1.56701	-1.3672	0.199814	0.150846	-1.3672	-1.60306	-0.235867	0.110617	N.S.
B0K020	Cisd1	CDGSH iron-sulfur domain-containing protein 1	9	4.94063	4.87139	4.819	4.71923	4.92995	4.95916	5.01835	4.81871	4.84922	4.93959	4.9891	4.65902	4.75017	4.80324	4.85531	4.94002	4.75889	4.68907	4.76724	5.33509						Rtn2	0.159857	0.108047	-0.0518097	0.821089	0.108047	0.398065	0.290018	0.110969	N.S.
Q9JLH7	Cdk5rap3	CDK5 regulatory subunit-associated protein 3	2	-3.15368	-3.83882	-3.74705	-3.60288	-4.98234	-3.34764	-3.63202	-4.24672	-4.57839	-4.69324	-3.62086	-3.53223	-3.91313	-4.12597	-3.81873	-4.8455	-3.7069	-4.04264	-4.30521	-4.20472						Cma1	-1.05815	-0.889568	0.168579	0.653322	-0.889568	-1.55086	-0.661295	0.111201	N.S.
P70500	Cdipt	CDP-diacylglycerol--inositol 3-phosphatidyltransferase	2	-2.61606	-2.51904	-2.56621	-2.64353	-2.65495	-2.4508	-2.3262	-2.46161	-2.30981	-2.11227	-2.21302	-2.7052	-2.7024	-2.64873	-2.868	-2.67349	-2.5288	-2.5979	-2.36151	-2.57117						Rpl38	-1.61431	-1.52317	0.0911395	0.642653	-1.52317	-1.11444	0.408735	0.111286	N.S.
O08837	Cdc5l	Cell division cycle 5-like protein	2	-0.883311	-0.463572	-0.604258	-0.390604	-1.18422	-0.499714	-0.858243	-0.694041	-0.265772	-0.598703	-0.605644	-1.48942	-1.57468	-1.39701	-0.772411	-0.897988	-1.92275	-1.20068	-1.50705	-1.64656						Memo1	-0.855225	-1.00143	-0.146208	0.0850497	-1.00143	-0.8399	0.161534	0.11137	N.S.
Q9EPF2	Mcam	Cell surface glycoprotein MUC18	8	-0.801817	-0.50314	-0.664475	-0.352173	-0.488277	-0.200408	-0.281588	-0.475299	-0.553896	0.00520924	-0.390056	-0.553957	-0.242172	-0.277694	-0.328914	-0.479861	-0.282124	-0.251867	-0.286345	-0.233018						Pgk1	-1.04185	-1.10038	-0.0585224	0.614261	-1.10038	-0.888454	0.211922	0.112277	N.S.
P0C5I0	Cdnf	Cerebral dopamine neurotrophic factor	9	0.0146075	0.376039	0.203193	-0.00272672	0.264575	-0.138679	0.0139207	0.252714	0.150244	0.220231	0.269685	0.208446	0.0322735	-0.0333448	0.257066	0.314139	0.532438	0.0879841	0.415689	0.189977						Ostf1	-2.41905	-2.39287	0.0261773	0.833905	-2.39287	-2.19851	0.194355	0.112889	N.S.
P13635	Cp	Ceruloplasmin	37	4.27896	4.5192	5.34766	4.68069	3.98736	4.85146	4.48764	4.45577	5.26761	4.6962	4.07902	3.94228	4.95734	4.54423	5.11403	4.26937	4.24968	5.0938	4.44273	4.56172						Dcps	-1.07859	-1.08389	-0.00530063	0.971055	-1.08389	-1.3231	-0.239216	0.112959	N.S.
Q13976	PRKG1	cGMP-dependent protein kinase 1	3	-4.07041	-3.83431	-3.81041	-3.40411	-3.21082	-3.39457	-3.60673	-2.95432	-3.48246	-3.46702	-3.37014	-3.56816	-3.53005	-3.50139	-3.2183	-3.29418	-3.50636	-3.01351	-3.2786	-3.05897						Rnpep	1.01667	1.10583	0.0891622	0.232651	1.10583	1.02139	-0.0844381	0.113003	N.S.
Q62865	Pde3a	cGMP-inhibited 3',5'-cyclic phosphodiesterase 3A	5	-2.98574	-2.87227	-3.00155	-2.83447	-3.24178	-3.28365	-3.03944	-2.87528	-3.00257	-3.19774	-2.93739	-2.98039	-2.79655	-2.73178	-2.67275	-2.80421	-2.78293	-2.61591	-2.60402	-2.95753						Arf4	-2.45735	-2.35419	0.103164	0.225678	-2.35419	-2.15095	0.203244	0.113059	N.S.
Q8CGS4	Chmp3	Charged multivesicular body protein 3	3	-2.29471	-2.37777	-2.30283	-2.51404	-2.01821	-1.78383	-1.92205	-2.15972	-2.60102	-2.1547	-2.06785	-2.62893	-2.22877	-1.63243	-2.01009	-2.73199	-2.17875	-2.08072	-2.22253	-2.06069						Tars2	0.960259	0.945384	-0.0148753	0.870272	0.945384	1.06729	0.12191	0.113249	N.S.
Q6MG61	Clic1	Chloride intracellular channel protein 1	2	-2.61695	-1.95747	-1.96094	-2.09757	-2.49524	-1.95558	-2.0817	-2.08458	-2.03843	-2.06725	-2.89861	-2.41786	-2.46172	-2.07255	-1.87794	-2.16842	-2.3278	-2.82164	-2.69361	-3.67562						Crkl	0.52664	0.498092	-0.0285476	0.696645	0.498092	0.360129	-0.137963	0.113552	N.S.
Q5M883	Clic2	Chloride intracellular channel protein 2	3	-2.82084	-3.11271	-3.06077	-2.99398	-2.88504	-3.49694	-2.76332	-2.40223	-3.04897	-2.4814	-2.95815	-3.243	-2.95268	-3.09167	-3.53864	-2.10234	-3.01941	-2.72476	-2.73615	-2.4577						Ybx1	1.01063	1.16818	0.157549	0.0554433	1.16818	1.00776	-0.16042	0.114044	N.S.
Q9Y696	CLIC4	Chloride intracellular channel protein 4	2	-1.29866	-1.55798	-1.33698	-1.17964	-1.58708	-1.27479	-1.62921	-1.53135	-1.70893	-1.14597	-1.10889	-1.77978	-1.3817	-1.32184	-1.56754	-1.63702	-1.28649	-1.08434	-1.21729	-1.48118						Cd9	-0.971524	-1.06295	-0.091428	0.471401	-1.06295	-0.937888	0.125064	0.115649	N.S.
Q9EPT8	Clic5	Chloride intracellular channel protein 5	6	-0.280151	-0.210347	-0.232591	-0.178884	-0.205132	-0.112698	-0.138793	-0.202037	-0.0507611	-0.112905	-0.0723802	-0.0265076	-0.122183	-0.173116	-0.26047	-0.261588	-0.00179196	0.10662	-0.146308	-0.174756						Ndrg2	-0.280928	-0.277766	0.00316169	0.972498	-0.277766	-0.183257	0.0945096	0.115705	N.S.
B4F795	Slc44a2	Choline transporter-like protein 2	9	0.679368	0.553648	0.527801	0.23772	0.432238	0.227453	0.74445	0.634508	0.630022	0.656975	0.617447	0.538621	0.215016	0.116021	0.436064	0.477225	0.407136	0.496635	0.650932	0.978141						Gamt	-3.01958	-3.04853	-0.0289544	0.860052	-3.04853	-2.72461	0.323926	0.115726	N.S.
P19836	Pcyt1a	Choline-phosphate cytidylyltransferase A	6	-1.15773	-1.00973	-1.1431	-1.16292	-1.1611	-1.08548	-1.07368	-1.3235	-1.20923	-1.43475	-0.973806	-0.941739	-1.18711	-0.972039	-1.16177	-1.18177	-1.22094	-1.02927	-1.28329	-1.43203						Comt	-0.0231553	-0.0749466	-0.0517914	0.640009	-0.0749466	0.161725	0.236672	0.115931	N.S.
Q00657	Cspg4	Chondroitin sulfate proteoglycan 4	8	-2.42394	-2.37422	-2.3662	-2.40097	-2.35644	-2.53978	-2.09827	-2.0415	-2.26858	-2.06244	-2.10312	-2.32978	-2.30926	-2.40662	-2.54172	-2.28423	-2.28329	-2.59581	-2.4024	-1.5039						Rbbp7	0.394109	0.423366	0.0292567	0.682971	0.423366	0.272412	-0.150954	0.116461	N.S.
Q8VD52	Pdxp	Chronophin	6	-0.916477	-0.842243	-1.06894	-0.772454	-0.980931	-0.870983	-0.971287	-0.646549	-0.819526	-1.35917	-1.08745	-0.907149	-0.441815	-0.499247	-0.0447347	-1.1682	-1.13307	-1.05796	-0.929773	-1.12586						Mfn1	1.33247	1.32236	-0.0101091	0.792788	1.32236	1.23024	-0.0921183	0.116697	N.S.
P50339	Cma1	Chymase	5	-1.19211	-1.3199	-0.00936236	-0.828933	-1.09754	-1.78855	-1.1357	-2.57255	-1.15653	-1.10098	-1.46225	-1.82725	-1.02368	-0.722607	-0.254939	-1.84185	-0.581122	-1.83618	-1.23388	-0.732368						Gpi	5.54162	5.60177	0.0601555	0.364746	5.60177	5.67558	0.073805	0.117712	N.S.
Q5I0K3	Clybl	Citramalyl-CoA lyase, mitochondrial	4	1.08621	1.00469	0.982895	0.973465	1.14905	1.42323	1.07478	0.916681	1.06543	1.26944	1.25079	1.18826	1.17256	1.35744	1.24134	1.21467	1.13673	1.21761	1.14359	0.829699						Qki	-1.01892	-1.00579	0.0131226	0.915004	-1.00579	-1.17101	-0.165212	0.117901	N.S.
Q8VHF5	Cs	Citrate synthase, mitochondrial	20	8.42871	8.48828	8.31734	8.03054	8.43617	8.36339	8.37717	8.2403	8.6074	8.27837	8.36307	8.21084	8.14327	8.21905	8.37626	8.36476	8.27462	8.37013	8.49712	8.11301						Coro1a	-2.23497	-1.85958	0.375397	0.0590553	-1.85958	-2.17745	-0.317877	0.118054	N.S.
E9PSK7	Mapk8ip3	C-Jun-amino-terminal kinase-interacting protein 3	3	-2.11221	-1.99675	-2.17802	-2.10128	-2.05197	-1.74671	-1.98104	-1.86084	-1.9091	-2.14398	-1.91376	-2.146	-2.09002	-1.46794	-2.04753	-2.01027	-2.08663	-2.22486	-1.94503	-2.0526						Mrpl37	0.303583	0.347017	0.0434336	0.77256	0.347017	0.115199	-0.231817	0.119802	N.S.
P11442	Cltc	Clathrin heavy chain 1	79	4.87702	4.97543	5.04393	5.04708	4.98557	4.8079	4.95119	4.99316	5.07386	5.10342	4.78933	4.55776	4.74946	4.80981	4.83951	4.79966	4.86534	4.82044	4.94002	5.0771						Impdh2	-0.388947	-0.4652	-0.0762527	0.530578	-0.4652	-0.636348	-0.171148	0.120091	N.S.
P08081	Clta	Clathrin light chain A	2	-1.81864	-1.27899	-0.947769	-1.64786	-1.29554	-1.59159	-1.65361	-1.44831	-1.59932	-1.22086	-1.47858	-1.43406	-1.55899	-1.44853	-1.52777	-1.82613	-1.62177	-1.96401	-2.03437	-2.4467						Aldh16a1	-0.800588	-1.30705	-0.506467	0.151698	-1.30705	-0.794647	0.512407	0.120851	N.S.
Q4KM65	Nudt21	Cleavage and polyadenylation specificity factor subunit 5	6	-1.22082	-1.29209	-1.06769	-1.1044	-1.13114	-1.64486	-1.3122	-1.16553	-0.965236	-1.30615	-1.44555	-1.14977	-1.2834	-0.984973	-1.10745	-1.30943	-1.15601	-1.09225	-1.23125	-1.11786						Ndrg1	-3.14376	-2.95117	0.192589	0.335541	-2.95117	-3.25799	-0.306817	0.121043	N.S.
Q99JD4	Clasp2	CLIP-associating protein 2	8	-2.54456	-2.46342	-2.74867	-2.51651	-2.67365	-2.7984	-2.48196	-2.55371	-2.50893	-2.42969	-2.58228	-2.47366	-2.47533	-2.52333	-2.42153	-2.53339	-2.45982	-2.44331	-2.36704	-2.34099						Ufl1	-2.25976	-2.14613	0.113631	0.159768	-2.14613	-2.26643	-0.120298	0.121459	N.S.
P05371	Clu	Clusterin	13	1.04536	0.96147	1.20906	1.29807	1.09837	0.954436	1.03613	1.08858	1.0381	1.20118	1.10356	1.03615	1.16953	1.14329	1.36064	1.06135	0.975756	1.08047	0.912166	1.2272						Timm10	0.898951	0.826444	-0.0725073	0.372945	0.826444	0.747452	-0.0789917	0.121508	N.S.
B0BNA5	Cotl1	Coactosin-like protein	3	-2.2108	-2.70662	-1.91757	-1.99314	-2.36173	-2.28219	-2.34004	-2.74452	-1.74378	-1.70169	-2.5456	-2.38055	-2.68532	-2.70549	-2.24699	-2.84436	-2.80341	-2.25618	-2.00313	-2.32913						Slc25a12	4.97624	4.95953	-0.0167051	0.853414	4.95953	5.07237	0.11284	0.121884	N.S.
P16296	F9	Coagulation factor IX	4	-2.06289	-2.31852	-1.75008	-1.92682	-2.03964	-2.27593	-2.2299	-2.18559	-1.86841	-1.73879	-2.16978	-1.94942	-1.66687	-1.81395	-1.73937	-2.11855	-1.83926	-1.40382	-1.73084	-2.0968						Oat	1.92195	1.96889	0.0469425	0.527138	1.96889	2.10432	0.135429	0.122528	N.S.
Q63207	F10	Coagulation factor X	3	-3.50366	-3.46832	-3.83003	-3.16324	-3.59751	-3.33347	-3.05103	-3.56848	-3.31479	-3.24773	-3.80595	-3.84876	-3.30349	-3.19112	-3.28212	-3.59724	-3.4562	-3.58202	-3.45145	-3.55061						Cav2	-2.89752	-2.75365	0.143869	0.509879	-2.75365	-2.46566	0.287993	0.123138	N.S.
D3ZTE0	F12	Coagulation factor XII	5	-1.97892	-2.06608	-2.1953	-1.48966	-2.08405	-2.1334	-1.92568	-2.00615	-2.28464	-1.72913	-1.76917	-1.78989	-2.07127	-2.33775	-1.48071	-1.76837	-1.59995	-2.30279	-2.28009	-1.64043						Rpl14	1.50228	1.43993	-0.0623492	0.398037	1.43993	1.55958	0.119654	0.123992	N.S.
O08619	F13a1	Coagulation factor XIII A chain	12	0.286862	0.0160821	0.922702	0.61598	0.41646	0.102318	0.455591	0.408495	0.331381	0.920449	0.308418	0.29124	0.138373	0.0380257	0.853306	0.211585	0.247894	0.192619	-0.257374	0.43168						Pdlim1	3.31746	3.53491	0.217455	0.0636374	3.53491	3.36878	-0.166133	0.124048	N.S.
P23514	Copb1	Coatomer subunit beta	17	0.558435	0.404058	0.658587	0.695059	0.561796	0.240384	0.490219	0.550993	0.577872	0.725895	0.28828	0.519066	0.53258	0.265467	0.48427	0.369002	0.415538	0.432679	0.565825	0.601953						Por	0.97463	0.993069	0.0184396	0.853235	0.993069	1.1585	0.165435	0.124308	N.S.
O35142	Copb2	Coatomer subunit beta'	16	0.116838	0.0794235	0.235143	0.238722	0.167088	-0.00787476	0.193765	0.135318	0.161424	0.214243	-0.0178055	0.00252828	0.0920304	0.0688558	0.140969	0.0973787	0.0846928	-0.0766069	-0.0114849	0.325227						Arfgef1	-3.54716	-3.42105	0.126102	0.605739	-3.42105	-3.13557	0.285488	0.124493	N.S.
Q66H80	Arcn1	Coatomer subunit delta	13	-0.422627	-0.323173	-0.191238	-0.122329	-0.238841	-0.508841	-0.322666	-0.417493	-0.442008	-0.0518682	-0.502768	-0.472335	-0.333627	-0.333925	-0.343419	-0.458205	-0.358465	-0.436598	-0.438567	-0.133033						Arhgdia	3.57287	3.6437	0.0708272	0.124383	3.6437	3.5485	-0.0952055	0.124577	N.S.
Q4AEF8	Copg1	Coatomer subunit gamma-1	8	-1.9366	-2.19312	-1.89381	-1.46658	-1.72275	-2.32006	-1.99801	-1.73226	-1.70525	-1.48184	-2.26514	-2.01714	-1.85057	-2.14084	-1.69007	-2.38746	-1.92355	-1.93059	-1.75427	-1.38025						Slc25a13	4.41877	4.43937	0.0205995	0.85215	4.43937	4.61689	0.177519	0.124826	N.S.
D4ABY2	Copg2	Coatomer subunit gamma-2	3	-3.24061	-3.80137	-3.35115	-3.19234	-3.94463	-3.38519	-3.71039	-3.62043	-3.41663	-3.85729	-3.72859	-3.94776	-3.60269	-3.53313	-3.7662	-3.74572	-3.29465	-3.61759	-3.76939	-3.84643						Ndufaf7	-0.367864	-0.355396	0.0124678	0.890668	-0.355396	-0.190789	0.164607	0.125658	N.S.
P45592	Cfl1	Cofilin-1	12	3.10706	2.94195	3.23867	3.19383	2.96744	3.14688	3.0015	3.34735	3.15295	3.03088	2.78795	3.20721	2.80553	2.67939	2.9609	2.98459	3.04642	3.21819	3.17333	3.01734						Ampd3	-2.09271	-2.10779	-0.0150731	0.918965	-2.10779	-2.2588	-0.151009	0.126773	N.S.
P86182	Ccdc22	Coiled-coil domain-containing protein 22	9	-2.0605	-1.60627	-1.85491	-1.56736	-1.60274	-1.65008	-1.71549	-1.55207	-1.57842	-1.55732	-1.8365	-1.86994	-1.7599	-1.96794	-1.54735	-1.65024	-1.71452	-1.66372	-1.48397	-1.43063						Mrpl46	-0.707118	-0.616015	0.0911034	0.498996	-0.616015	-0.813707	-0.197692	0.12728	N.S.
P18395	Csde1	Cold shock domain-containing protein E1	11	-0.774401	-0.736959	-0.909621	-0.368962	-1.00064	-0.888184	-0.740313	-0.686744	-0.917576	-0.92993	-0.625319	-0.582469	-0.56244	-0.642561	-0.865176	-0.684967	-0.868793	-1.17071	-0.784156	-0.70163						Scamp1	-1.47782	-1.60765	-0.129831	0.25145	-1.60765	-1.48237	0.125277	0.12792	N.S.
P60825	Cirbp	Cold-inducible RNA-binding protein	2	-2.39435	-2.56227	-2.26102	-2.36293	-3.27678	-2.49157	-2.57808	-2.46967	-2.80869	-2.59517	-2.98248	-2.3989	-2.62842	-2.4087	-2.60672	-2.7536	-2.75268	-2.69046	-2.65149	-2.45916						Bsg	3.89428	3.98719	0.0929166	0.406073	3.98719	4.11979	0.132597	0.128944	N.S.
P02454	Col1a1	Collagen alpha-1(I) chain	10	1.4184	1.1641	2.02685	1.51385	1.81749	0.052573	0.218444	0.89457	2.21315	2.32408	1.82589	1.77078	0.446891	1.20834	2.01692	0.815086	1.61168	0.48405	0.605284	1.66566						Gpx1	5.20124	5.36723	0.165989	0.0612941	5.36723	5.22325	-0.143981	0.128958	N.S.
P13941	Col3a1	Collagen alpha-1(III) chain	2	-5.50359	-4.9576	-4.60698	-4.77541	-5.32389	-5.59914	-6.10614	-5.72685	-4.94561	-3.48044	-5.52593	-6.49267	-6.35371	-4.16936	-5.26006	-5.63971	-4.97415	-5.3945	-5.66425	-5.14504						Eef1g	3.10205	3.20296	0.100906	0.211405	3.20296	3.28347	0.0805174	0.129388	N.S.
Q9JI03	Col5a1	Collagen alpha-1(V) chain	2	-1.43632	-1.05121	-1.34823	-1.43211	-1.26778	-2.53164	-1.43998	-1.39725	-0.876235	-0.469856	-1.42979	-1.08521	-1.90074	-1.36316	-0.859212	-1.72541	-1.57706	-2.25018	-2.57211	-1.33284						Mtnd1	4.00074	4.00614	0.00539999	0.96127	4.00614	4.10682	0.100682	0.129553	N.S.
P39061	Col18a1	Collagen alpha-1(XVIII) chain	4	-1.66141	-2.07138	-2.16407	-1.52531	-2.03514	-2.06922	-1.99998	-1.95176	-1.68966	-1.23989	-2.18433	-1.52403	-1.90298	-1.89188	-1.65331	-2.37908	-2.04336	-1.72393	-1.86961	-0.692504						Uba5	-1.1675	-1.22829	-0.0607882	0.572525	-1.22829	-1.37207	-0.143781	0.130115	N.S.
P02465	COL1A2	Collagen alpha-2(I) chain	2	-3.66309	-3.93049	-3.25613	-3.665	-3.78504	-3.72635	-5.20635	-3.93988	-2.83579	-3.46384	-3.62457	-3.37225	-4.47232	-4.5166	-2.89584	-4.41742	-3.94192	-5.0812	-4.12212	-3.98345						Rpn1	1.17749	1.14452	-0.0329712	0.694975	1.14452	1.30242	0.157905	0.13046	N.S.
P02466	Col1a2	Collagen alpha-2(I) chain	7	0.013513	-0.299662	0.801434	0.145227	0.524612	-1.27705	-0.96462	-0.296814	0.914344	1.07357	0.28155	0.591618	-0.696775	0.0566323	1.00109	-0.477177	0.345281	-0.924511	-0.788028	0.494016						Sar1b	1.34222	1.24482	-0.097407	0.345856	1.24482	1.39697	0.152151	0.13419	N.S.
P31720	C1qa	Complement C1q subcomponent subunit A	3	-3.85767	-3.61993	-2.77928	-2.96696	-3.7401	-3.25456	-3.38788	-2.69251	-3.35982	-3.02979	-3.59936	-4.21561	-3.45163	-4.02382	-2.6598	-3.34987	-4.0922	-3.28771	-3.20774	-3.61459						Ciao1	-3.55968	-3.27619	0.283491	0.448555	-3.27619	-2.97443	0.301758	0.134241	N.S.
P31721	C1qb	Complement C1q subcomponent subunit B	2	-3.35356	-3.20768	-2.53215	-2.6676	-3.40406	-3.26446	-3.22997	-2.621	-2.84979	-2.92067	-3.82438	-4.11981	-2.73731	-2.99681	-2.42415	-3.13357	-3.18665	-2.98278	-3.10261	-2.69453						Psmd11	1.69062	1.78443	0.093808	0.0534248	1.78443	1.72411	-0.0603224	0.134649	N.S.
P01026	C3	Complement C3	83	6.46166	6.38551	7.1863	6.76986	6.27522	6.56889	6.57191	6.45351	7.06772	6.73037	6.19782	5.84046	6.74719	6.46432	7.02571	6.11568	6.39872	6.67906	6.45307	6.39457						Rab3gap1	-4.98705	-3.86487	1.12218	0.0858167	-3.86487	-4.36032	-0.495447	0.134735	N.S.
P08649	C4	Complement C4	57	2.73127	3.11398	3.7846	3.48815	2.89998	3.17178	3.04431	2.6367	3.78104	3.38727	2.44725	1.59073	3.13934	2.85456	3.90444	2.80693	3.19399	3.28833	3.54352	4.35762						Stk24	-3.05603	-3.14501	-0.0889836	0.276323	-3.14501	-3.03117	0.113845	0.134806	N.S.
P08650	C5	Complement C5	21	-0.282351	-0.0570413	0.555632	0.072697	-0.394944	0.325483	-0.189174	-0.190936	0.421164	0.0296011	-0.451796	-0.866456	0.138625	-0.147699	0.526899	-0.46713	-0.214463	0.357546	0.0932022	0.181762						Hnrnpdl	-0.815872	-0.806776	0.00909534	0.923321	-0.806776	-0.97587	-0.169093	0.135124	N.S.
O35796	C1qbp	Complement component 1 Q subcomponent-binding protein, mitochondrial	2	1.4766	1.51037	1.35311	1.33108	1.55621	1.78698	1.39638	1.2699	1.36222	1.40045	1.62887	1.34437	1.3444	1.67505	1.53987	1.41919	1.27208	1.34376	1.47416	0.899205						C6	-1.70354	-1.84644	-0.142895	0.471503	-1.84644	-1.54789	0.298551	0.135481	N.S.
Q811M5	C6	Complement component C6	8	-2.38202	-2.0409	-1.53159	-1.60331	-1.67435	-1.36362	-1.42874	-1.69892	-1.46317	-1.78498	-1.80704	-2.05037	-1.60492	-1.53253	-1.52285	-2.03183	-2.47154	-1.93896	-2.14354	-2.03237						Tmem43	-3.09008	-2.69257	0.397516	0.0567885	-2.69257	-2.50695	0.185619	0.136146	N.S.
P55314	C8b	Complement component C8 beta chain	9	-1.31485	-1.40005	-0.999432	-0.936224	-1.51437	-0.900599	-1.16612	-1.06087	-0.937146	-0.838242	-1.29661	-1.48376	-1.19089	-1.10585	-0.680767	-1.28744	-1.17035	-1.12191	-1.342	-0.99979						Coq3	3.5141	3.52379	0.00968423	0.891963	3.52379	3.45392	-0.0698721	0.136214	N.S.
Q62930	C9	Complement component C9	19	2.02334	2.37887	3.30714	2.38655	1.84381	2.88119	2.17591	2.07627	3.27331	2.606	1.71145	1.64446	2.62592	2.79833	2.91886	1.47885	2.11421	2.96377	2.29074	2.09598						Rab7a	1.43876	1.35829	-0.0804664	0.374212	1.35829	1.52826	0.169966	0.136393	N.S.
Q63135	Cr1l	Complement component receptor 1-like protein	4	-2.88993	-2.85277	-3.05692	-2.84058	-3.05975	-3.15836	-2.96733	-2.941	-2.65358	-2.75877	-2.84951	-3.05785	-2.99312	-3.19569	-2.98234	-3.17174	-2.69734	-2.84065	-2.68854	-2.87956						Dkc1	-1.99939	-1.96309	0.0363063	0.83104	-1.96309	-2.22774	-0.264649	0.136423	N.S.
P32038	Cfd	Complement factor D	4	-2.56021	-2.37925	-2.18803	-2.36754	-2.50709	-2.51271	-3.16107	-2.45212	-2.65657	-2.42521	-2.59782	-2.24231	-2.66535	-2.76609	-2.28366	-2.78906	-2.66357	-2.70823	-2.7331	-2.54708						Tra2b	-0.806843	-0.773002	0.0338413	0.777156	-0.773002	-0.988897	-0.215895	0.136543	N.S.
Q9WUW3	Cfi	Complement factor I	16	1.08857	1.01904	1.3696	1.30935	0.850827	1.17748	1.18726	1.03536	1.24181	1.3033	1.00061	0.86343	1.27654	1.06205	1.40584	0.906601	1.29501	1.02703	0.986493	1.26482						Hnrnpa3	-0.918518	-0.8406	0.0779186	0.417037	-0.8406	-0.958109	-0.11751	0.13825	N.S.
B1WC61	Acad9	Complex I assembly factor ACAD9, mitochondrial	34	4.31101	4.25796	4.04461	4.19269	4.42854	4.5527	4.15511	4.06237	4.32214	4.24067	4.29588	3.93913	4.36394	4.41559	4.43593	4.0444	4.45568	4.01427	4.47465	3.97448						Psma7	-2.22376	-2.3989	-0.175143	0.410981	-2.3989	-2.03956	0.359344	0.138745	N.S.
Q6AY94	Timmdc1	Complex I assembly factor TIMMDC1, mitochondrial	4	-3.17842	-3.46173	-3.72714	-3.65091	-3.65747	-2.8094	-3.21203	-3.26105	-3.4829	-3.25417	-3.08095	-3.43172	-3.24096	-3.1125	-3.44657	-3.08076	-3.12943	-3.25507	-3.02693	-3.66121						Cpt1b	5.63631	5.69411	0.0578046	0.559322	5.69411	5.82486	0.13075	0.138761	N.S.
B4F7A1	Lyrm7	Complex III assembly factor LYRM7	4	-0.920815	-1.07094	-1.11032	-0.787115	-1.02695	-0.875623	-0.86583	-1.00578	-1.07766	-0.840724	-0.85462	-0.974032	-0.752513	-1.01126	-1.09423	-0.855807	-0.935923	-0.888083	-0.933459	-1.11637						Mrpl17	-0.648911	-0.502566	0.146345	0.345708	-0.502566	-0.720539	-0.217973	0.138905	N.S.
P97834	Gps1	COP9 signalosome complex subunit 1	8	-0.0400977	0.100819	-0.0871396	0.146198	0.00740124	0.126997	0.0266055	0.13638	-0.132991	0.102604	0.228847	-0.0119338	-0.031557	0.14944	0.0199282	0.158482	0.186096	0.00106343	0.120276	0.0499986						Chchd4	-0.862885	-1.10715	-0.244269	0.0503707	-1.10715	-0.850775	0.25638	0.139617	N.S.
Q68FW9	Cops3	COP9 signalosome complex subunit 3	13	-0.523159	-0.433753	-0.657086	-0.353928	-0.509137	-0.226171	-0.44428	-0.323059	-0.61913	-0.485092	-0.461833	-0.478619	-0.485577	-0.494964	-0.411116	-0.387005	-0.440503	-0.452552	-0.385312	-0.536965						Cnn1	-3.1982	-3.63995	-0.441755	0.310094	-3.63995	-4.48573	-0.845775	0.142033	N.S.
Q68FS2	Cops4	COP9 signalosome complex subunit 4	18	0.740426	0.839824	0.672405	0.989773	0.715588	0.748012	0.707668	0.859169	0.611277	0.822179	0.851215	0.839925	0.717251	0.768334	0.825574	0.85045	0.696044	0.785801	0.755076	0.747999						Ruvbl1	-1.07785	-1.04012	0.0377269	0.622555	-1.04012	-1.15885	-0.118731	0.143139	N.S.
Q6P4Z9	Cops8	COP9 signalosome complex subunit 8	6	0.420331	0.43709	0.446637	0.702457	0.294957	0.454932	0.321858	0.437513	0.392985	0.431047	0.442916	0.578262	0.402935	0.258821	0.425456	0.465045	0.413464	0.407354	0.397255	0.502511						Rps11	1.71447	1.71436	-0.000108504	0.99767	1.71436	1.83333	0.11897	0.143365	N.S.
D4A1R8	Cpne1	Copine-1	4	0.283269	0.262595	0.715191	0.663029	0.57222	-0.0025819	0.177677	0.326135	0.911482	1.02389	-0.00159658	0.359687	0.259091	0.232621	0.446698	0.129775	0.640859	0.400073	0.0158102	0.491825						Cstb	0.975921	1.00671	0.030793	0.489936	1.00671	0.941984	-0.0647297	0.143516	N.S.
H1UBN0	Cpne7	Copine-7	2	-4.06048	-4.64702	-4.56287	-4.43821	-4.69251	-3.52939	-3.92955	-4.77719	-4.30364	-4.96484	-4.30171	-4.14231	-4.42807	-4.52108	-4.35004	-3.79039	-4.27059	-3.52037	-4.13249	-5.25542						Rps6	2.47259	2.59285	0.120264	0.0519037	2.59285	2.4657	-0.127158	0.143842	N.S.
Q5BJS7	Cpne9	Copine-9	2	-4.43704	-4.05535	-3.99648	-4.20007	-4.66387	-4.77365	-3.98813	-4.54827	-4.58492	-5.10784	-4.4001	-4.88603	-4.04363	-4.33102	-4.66377	-4.54534	-4.80178	-4.98828	-4.86353	-4.59523						Pdlim5	-2.01043	-2.01918	-0.00875795	0.917962	-2.01918	-1.8386	0.180579	0.144262	N.S.
Q9JK72	Ccs	Copper chaperone for superoxide dismutase	3	-2.35849	-2.05007	-2.08059	-2.41174	-2.04786	-2.39075	-1.75437	-3.34134	-2.44651	-1.72863	-1.5586	-1.87495	-1.34379	-2.18711	-2.007	-1.57055	-1.95265	-1.79747	-1.4533	-2.72256						Psmd9	0.755584	0.804426	0.0488412	0.294785	0.804426	0.738308	-0.0661178	0.144564	N.S.
Q9WUC4	Atox1	Copper transport protein ATOX1	3	0.0291411	-0.185883	0.0361506	-0.323595	-0.197822	-0.0186251	-0.103752	-0.284136	0.0317392	-0.083829	-0.117603	-0.0795248	-0.0546564	0.158194	-0.020383	0.0433851	-0.188606	0.0599615	0.0151815	-0.0272306						CEFIP	0.964749	1.07067	0.10592	0.299123	1.07067	0.931864	-0.138805	0.144807	N.S.
Q02874	Macroh2a1	Core histone macro-H2A.1	10	1.3374	1.05347	1.13302	1.17271	1.30885	1.17637	1.38207	1.1812	1.45572	1.07557	1.09515	1.12722	1.11247	1.04058	1.49464	0.948908	1.37808	1.27062	1.54928	1.59813						Psmc1	1.64131	1.64821	0.00690017	0.857295	1.64821	1.70994	0.061727	0.145038	N.S.
Q91ZN1	Coro1a	Coronin-1A	6	-2.09873	-2.0197	-1.58117	-1.63795	-1.96033	-2.43984	-1.98236	-2.61314	-1.83567	-2.01625	-2.76366	-2.09497	-2.09602	-2.02806	-2.19216	-3.08402	-2.22409	-1.95401	-1.91497	-1.88767						Rab5a	1.31407	1.25287	-0.0612002	0.376289	1.25287	1.37132	0.118444	0.145588	N.S.
O89046	Coro1b	Coronin-1B	5	-0.683529	-1.01232	-0.616829	-0.762194	-0.639148	-0.802684	-0.836593	-0.882653	-0.73698	-0.637429	-0.858336	-0.873022	-0.893209	-0.777372	-0.910031	-0.899048	-0.751192	-0.899235	-0.867748	-0.771537						Podxl	-1.02392	-0.937237	0.0866874	0.191346	-0.937237	-0.867962	0.0692742	0.14688	N.S.
Q920J3	Coro6	Coronin-6	8	2.183	2.19594	2.1733	2.05748	2.21927	1.92705	2.09518	2.04964	2.14965	2.03097	2.13817	2.17793	2.16404	1.98666	2.21957	2.11581	2.19085	2.09917	2.16467	2.33816						Dync1i2	-0.727987	-0.717502	0.0104856	0.920321	-0.717502	-0.575835	0.141667	0.147293	N.S.
O35828	Coro7	Coronin-7	4	-1.89876	-1.71696	-1.74886	-1.84352	-1.79851	-2.65675	-2.08986	-1.84188	-2.07244	-1.40868	-2.18828	-2.09998	-2.02431	-2.28235	-2.3845	-1.99779	-2.00503	-2.44328	-2.11826	-1.63781						Cfd	-2.51105	-2.40042	0.110624	0.395666	-2.40042	-2.64154	-0.241115	0.147787	N.S.
P31211	Serpina6	Corticosteroid-binding globulin	10	0.545049	0.742439	0.567881	0.980913	0.681377	0.158977	0.405641	0.64333	0.380791	0.871872	1.16431	0.727053	0.356714	0.250434	0.806286	1.08171	0.739913	0.401823	0.310587	1.18072						Rbm20	3.03817	3.10864	0.0704687	0.626634	3.10864	2.88362	-0.225019	0.148233	N.S.
Q9R066	Cxadr	Coxsackievirus and adenovirus receptor homolog	2	-2.57011	-2.85454	-2.88526	-2.43718	-3.67713	-3.07178	-2.75568	-2.62921	-2.93903	-3.39406	-3.00987	-2.57523	-2.31287	-2.39059	-3.37712	-2.94686	-3.14428	-3.02312	-3.67817	-3.03825						Rpl21	-2.84447	-2.90206	-0.0575889	0.632271	-2.90206	-2.64699	0.255074	0.148253	N.S.
P48199	Crp	C-reactive protein	4	2.24321	2.22588	2.91114	3.09923	2.6425	2.59439	2.5585	2.3228	2.76188	2.45998	2.53121	2.67133	2.35314	2.50066	2.99843	2.45989	2.96544	2.61636	2.28392	2.03946						Ankrd1	-0.700311	-0.604927	0.0953844	0.477495	-0.604927	-0.344677	0.26025	0.148512	N.S.
P07335	Ckb	Creatine kinase B-type	20	5.81364	5.76751	5.65559	6.30924	5.98956	6.36547	6.09499	5.99087	6.35124	6.37586	5.86852	5.51269	5.60104	5.60923	5.75322	5.93105	5.82693	6.0633	5.76327	5.63061						Impa1	0.467028	0.547125	0.080097	0.261726	0.547125	0.385755	-0.161371	0.148777	N.S.
P00564	Ckm	Creatine kinase M-type	6	7.75871	7.98564	7.73539	7.50713	7.75107	7.88043	7.62911	7.69894	7.80673	7.36307	7.79413	7.84892	7.55888	7.82795	7.81664	7.79325	7.64731	7.91029	7.85242	7.32559						Tgfb1i1	-3.31979	-2.95876	0.361024	0.175746	-2.95876	-3.34982	-0.391056	0.15061	N.S.
P09605	Ckmt2	Creatine kinase S-type, mitochondrial	22	9.72894	9.78594	9.60736	9.35498	9.83226	9.78457	9.72173	9.60958	9.87224	9.59066	9.83235	9.61422	9.36776	9.51829	9.66166	9.77165	9.65058	9.5881	9.70054	9.26301						Dlst	6.43558	6.48007	0.044491	0.52067	6.48007	6.57743	0.0973602	0.150988	N.S.
Q5U2U2	Crkl	Crk-like protein	5	0.411437	0.613186	0.508679	0.573523	0.383637	0.121564	0.431869	0.422713	0.481359	0.343141	0.570914	0.709718	0.384105	0.465404	0.503059	0.384532	0.310928	0.450468	0.475792	0.452269						Abhd16a	-0.0376715	-0.0573716	-0.0197001	0.858092	-0.0573716	0.108911	0.166283	0.151202	N.S.
Q9Z2F5	Ctbp1	C-terminal-binding protein 1	10	0.300398	0.591768	0.595205	0.420128	0.444572	0.603147	0.500926	0.464381	0.400305	0.33514	0.59198	0.659815	0.430098	0.422677	0.506966	0.703648	0.416606	0.491005	0.631449	0.487153						Dut	-0.386225	-0.394185	-0.00796007	0.956711	-0.394185	-0.6046	-0.210415	0.15129	N.S.
Q4QQT3	Celf1	CUGBP Elav-like family member 1	2	-1.95732	-2.22391	-2.26248	-2.02799	-2.33542	-2.20548	-2.26321	-2.16216	-2.05694	-2.53844	-2.49476	-2.18807	-2.13348	-2.33117	-2.52974	-2.18683	-2.37214	-2.39661	-2.85538	-2.27914						Gpt	1.05387	0.852416	-0.201456	0.163484	0.852416	1.00235	0.149934	0.15238	N.S.
B5DF89	Cul3	Cullin-3	7	-2.10877	-2.09378	-2.14985	-2.25895	-2.30821	-1.60876	-1.9315	-1.83778	-2.19043	-2.0852	-2.12224	-2.04602	-1.85487	-1.93924	-2.08552	-1.73576	-1.68399	-1.97745	-1.65211	-1.92286						Rpl11	1.46468	1.49572	0.0310441	0.382106	1.49572	1.43717	-0.0585538	0.152792	N.S.
Q9JJ31	Cul5	Cullin-5	16	0.244847	0.199007	0.302905	0.389992	0.260436	0.301727	0.421827	0.351475	0.171965	0.240099	0.54945	0.288119	0.304687	0.392849	0.445232	0.516668	0.262062	0.407436	0.45622	0.323572						Ddb1	2.35443	2.39287	0.038443	0.207804	2.39287	2.32275	-0.0701187	0.152946	N.S.
P97536	Cand1	Cullin-associated NEDD8-dissociated protein 1	29	2.03834	2.04761	2.12835	2.26627	2.16278	2.02166	2.09	2.19946	2.20525	2.26827	2.0269	2.0301	2.06925	2.15573	2.15024	2.12926	2.06978	2.20127	2.18864	2.22895						Purb	-0.817585	-0.671583	0.146002	0.0870465	-0.671583	-0.839096	-0.167513	0.152952	N.S.
Q498R7	Czib	CXXC motif containing zinc binding protein	6	0.31317	0.426541	0.191373	0.290762	0.157612	0.404718	0.148396	0.279389	0.0464692	0.342968	0.220043	0.419119	0.414894	0.640105	0.217453	0.176109	0.195946	0.408903	0.379451	0.195691						Eif4h	0.302948	0.256123	-0.0468253	0.625732	0.256123	0.131784	-0.12434	0.153943	N.S.
P01041	Cstb	Cystatin-B	7	1.04184	0.990145	1.05083	1.03832	0.912436	0.875365	0.926033	0.948765	0.90602	1.05374	0.911751	1.04073	1.06157	0.890923	0.974634	0.90045	0.879701	0.948392	1.07041	1.8311						PYGM	2.9178	2.95652	0.0387147	0.680167	2.95652	3.07938	0.122862	0.154175	N.S.
P14841	Cst3	Cystatin-C	2	-1.94367	-1.99681	-1.69004	-1.81915	-1.6771	-1.71015	-1.76318	-1.95772	-1.88739	-1.79638	-1.91679	-1.69222	-1.91634	-1.73637	-1.76366	-2.06219	-1.83981	-1.47543	-1.50886	-1.75956						Hnrnph2	0.157354	0.222679	0.0653251	0.467503	0.222679	0.105695	-0.116983	0.154321	N.S.
P47875	Csrp1	Cysteine and glycine-rich protein 1	8	-0.621316	-0.292584	-0.690592	-0.819847	-0.945217	-1.21736	-1.07534	-1.1474	-0.540641	-0.4659	-0.866757	0.0217112	-0.901641	-0.608014	-0.56403	-1.06637	-0.83751	-0.041835	-0.325755	0.178978						Ndufa11	4.06588	3.91953	-0.146348	0.108942	3.91953	4.05187	0.132332	0.155161	N.S.
P50463	Csrp3	Cysteine and glycine-rich protein 3	10	5.0662	4.99527	5.14939	4.94105	5.14361	5.00844	5.1694	5.00981	5.1238	5.20196	5.1372	4.7008	4.76772	4.65057	4.88796	5.04124	5.08539	4.84038	5.10798	5.2173						Pdcd6ip	2.10281	2.03997	-0.0628397	0.111824	2.03997	2.00557	-0.0344079	0.156049	N.S.
D4A4T9	Chordc1	Cysteine and histidine-rich domain-containing protein 1	11	-0.142474	0.186451	-0.258763	0.0372449	0.147021	-0.310247	0.0188435	0.137357	-0.26421	-0.210827	0.134382	-0.34235	0.0183549	-0.35274	-0.212875	-0.0208152	-0.0714532	-0.0974563	-0.155934	0.0766378						Mob4	-1.7626	-1.63304	0.12956	0.19482	-1.63304	-1.74855	-0.115504	0.157295	N.S.
Q99P39	Nfs1	Cysteine desulfurase	17	1.5358	1.50932	1.45741	1.3457	1.4769	1.56146	1.43195	1.36845	1.31332	1.34504	1.54331	1.50038	1.41018	1.41229	1.44503	1.42749	1.51704	1.47554	1.51742	1.41268						Hnrnpa3	-0.908906	-0.715685	0.19322	0.351702	-0.715685	-0.888938	-0.173252	0.158512	N.S.
P63255	Crip1	Cysteine-rich protein 1	4	0.824	0.56334	0.70857	0.638496	0.487198	0.631726	0.352171	0.305964	0.47724	0.376294	0.399757	0.938186	0.639383	0.423791	0.596093	0.37181	0.661194	0.575918	0.283057	0.972887						LANCL2	-2.93572	-3.02283	-0.0871103	0.519981	-3.02283	-2.88873	0.1341	0.159755	N.S.
P36201	Crip2	Cysteine-rich protein 2	10	3.99335	4.01358	3.95729	4.14862	4.09882	4.31442	4.0792	4.32118	4.10956	3.88375	4.0756	3.98927	3.91184	3.84165	3.86637	4.10572	3.82648	4.0314	3.85843	3.98224						Rps7	1.30812	1.31448	0.00636334	0.906651	1.31448	1.41595	0.101463	0.161426	N.S.
Q6AYA6	Cybc1	Cytochrome b-245 chaperone 1	2	-3.63115	-3.98075	-3.94455	-3.633	-3.75175	-4.39758	-3.82143	-3.85496	-4.12965	-3.41042	-4.102	-4.2979	-3.81628	-3.99651	-3.98066	-4.32522	-3.82865	-4.13062	-4.22635	-4.05057						Tbrg4	0.567514	0.577735	0.0102216	0.894507	0.577735	0.684323	0.106588	0.161447	N.S.
P00173	Cyb5a	Cytochrome b5	3	-0.483772	0.0676351	-0.468626	-0.429712	-0.757461	-1.14439	-0.688195	-0.481876	-0.67095	-0.82363	-0.528131	-0.835918	-0.661682	-1.1977	-0.923499	-1.17406	-0.401431	-0.675166	-1.09103	-0.806248						Aifm1	5.65085	5.58507	-0.0657808	0.404357	5.58507	5.69387	0.108797	0.161609	N.S.
P04166	Cyb5b	Cytochrome b5 type B	6	1.70548	1.67859	1.14559	1.38171	1.01354	2.15109	1.61817	0.990542	0.617148	1.12374	2.20542	0.133415	0.562834	0.43338	0.596575	0.692328	0.962629	0.159814	1.35414	0.608597						F10	-3.48629	-3.51255	-0.0262616	0.885837	-3.51255	-3.3031	0.209453	0.162219	N.S.
Q68FY0	Uqcrc1	Cytochrome b-c1 complex subunit 1, mitochondrial	22	8.47839	8.63041	8.42571	8.2755	8.53817	8.44408	8.51355	8.34156	8.62531	8.36613	8.53666	8.44964	8.24788	8.38677	8.4064	8.41795	8.41676	8.42932	8.47299	8.14759						Coq5	2.26428	2.29289	0.0286039	0.877626	2.29289	2.46928	0.176391	0.162383	N.S.
P32551	Uqcrc2	Cytochrome b-c1 complex subunit 2, mitochondrial	20	8.16413	8.2347	8.07592	8.02869	8.33843	8.04582	8.20881	8.07327	8.31831	8.10365	8.10824	8.02992	7.86693	7.99522	8.04814	8.09093	8.06012	8.11687	8.17005	7.89965						Maoa	4.7129	5.08944	0.376546	0.508106	5.08944	5.84825	0.758813	0.162788	N.S.
Q5M9I5	Uqcrh	Cytochrome b-c1 complex subunit 6, mitochondrial	9	4.89797	5.07999	4.782	4.67372	4.88663	5.04481	4.77399	4.82445	4.96269	4.79598	5.04681	5.13416	4.8159	4.83565	4.80956	4.92296	4.85847	5.05797	4.87273	4.45759						Lyrm9	-2.9663	-3.03451	-0.0682034	0.794641	-3.03451	-3.47045	-0.435941	0.162974	N.S.
Q7TQ16	Uqcrq	Cytochrome b-c1 complex subunit 8	5	4.52989	4.44326	4.42124	4.1953	4.47653	4.84752	4.645	4.66926	4.5349	4.43447	4.58902	4.22934	4.21396	4.07675	4.29002	4.79872	4.45571	4.55334	4.51653	3.78068						Psmb8	-3.47775	-3.18001	0.297741	0.106161	-3.18001	-3.49957	-0.319558	0.163719	N.S.
P20788	Uqcrfs1	Cytochrome b-c1 complex subunit Rieske, mitochondrial	20	7.46986	7.53295	7.33791	7.27898	7.51093	7.44155	7.4353	7.37878	7.54745	7.38107	7.45207	7.39229	7.2439	7.35568	7.34207	7.38327	7.37724	7.46907	7.4226	7.17328						Ran	0.912407	1.20621	0.293803	0.179264	1.20621	1.40578	0.199566	0.164238	N.S.
P05503	Mtco1	Cytochrome c oxidase subunit 1	3	1.03562	0.603014	0.904586	0.936239	0.760216	1.13528	1.17041	1.14847	1.05255	0.955046	0.809364	1.05548	0.748726	0.92275	1.12877	0.648269	0.93716	1.0054	1.19247	0.696559						Ttc19	-1.94679	-1.82728	0.119514	0.349891	-1.82728	-2.00229	-0.175015	0.165891	N.S.
P10888	Cox4i1	Cytochrome c oxidase subunit 4 isoform 1, mitochondrial	13	8.48094	8.54858	8.39428	8.05651	8.46678	8.38112	8.5682	8.22361	8.484	8.30115	8.49518	8.18967	8.1698	8.29174	8.37698	8.45852	8.323	8.29854	8.26995	8.06862						Bckdhb	2.66648	2.68487	0.0183914	0.80108	2.68487	2.76355	0.0786772	0.166754	N.S.
P11240	Cox5a	Cytochrome c oxidase subunit 5A, mitochondrial	10	7.32107	7.38688	7.34125	7.25716	7.40954	7.30839	7.34781	7.23885	7.52296	7.20374	7.32702	7.36048	7.14351	7.35749	7.31114	7.28765	7.34089	7.34986	7.3803	7.12826						Ap3m1	-0.434486	-0.464385	-0.0298986	0.786694	-0.464385	-0.369882	0.094503	0.168014	N.S.
P12075	Cox5b	Cytochrome c oxidase subunit 5B, mitochondrial	9	8.26254	8.21299	8.29167	8.13589	8.30831	8.3027	8.32172	8.10806	8.36658	8.0284	8.14645	8.16106	8.06169	8.29886	8.15575	8.076	8.22052	8.12551	8.25378	7.93485						Psma6	1.49394	1.52258	0.0286415	0.543196	1.52258	1.44357	-0.0790081	0.168622	N.S.
P10818	Cox6a1	Cytochrome c oxidase subunit 6A1, mitochondrial	3	-0.975664	-2.29468	-0.44577	-0.753743	-3.09617	2.27767	-2.12235	-1.61596	-1.22924	-0.654007	-3.27417	-1.54049	-1.91459	-3.53781	-3.31733	-4.00121	-2.61639	-2.34672	-2.14948	-1.55262						Ppp1r12a	0.999709	1.06284	0.0631289	0.19305	1.06284	0.952684	-0.110154	0.170376	N.S.
P10817	Cox6a2	Cytochrome c oxidase subunit 6A2, mitochondrial (Fragment)	2	2.43128	2.69438	2.60316	2.12406	2.262	2.84986	2.52422	2.0604	2.57368	2.04495	2.49209	2.63182	2.72121	2.45513	2.28968	2.71367	2.66542	2.51435	2.62685	2.08955						Ddx46	-6.9944	-7.26875	-0.274353	0.369004	-7.26875	-6.7501	0.518653	0.170377	N.S.
P11951	Cox6c2	Cytochrome c oxidase subunit 6C-2	3	7.92164	7.91954	7.9046	7.50563	7.90326	7.97356	8.01801	7.74474	7.95433	7.74481	7.93438	7.60098	7.66059	7.83979	7.79842	7.82555	7.81404	7.70015	7.69543	7.50606						Epm2a	-0.553307	-0.356534	0.196773	0.0899584	-0.356534	-0.529689	-0.173155	0.17039	N.S.
P35171	Cox7a2	Cytochrome c oxidase subunit 7A2, mitochondrial	4	5.87556	5.9044	5.86446	5.71216	5.97541	5.82895	6.06157	5.75114	6.0166	5.81753	5.88409	5.82223	5.76572	5.86606	5.94844	5.78355	5.80146	5.71949	5.82874	5.66576						Psmc5	1.06951	1.15567	0.0861589	0.122616	1.15567	1.07071	-0.0849573	0.170833	N.S.
P80431	Cox7b	Cytochrome c oxidase subunit 7B, mitochondrial	2	-0.45641	-0.159356	-0.727462	-0.795136	-0.973479	-0.0671005	-0.51923	-1.10634	-1.0759	-1.03709	-0.205074	-0.644184	-0.915049	-0.708621	-0.641657	-0.724218	-0.599115	-0.769426	-1.24241	-0.994306						Mrps31	-1.43874	-1.62633	-0.187587	0.0884548	-1.62633	-1.48256	0.143775	0.170984	N.S.
P80432	Cox7c	Cytochrome c oxidase subunit 7C, mitochondrial	3	3.74763	3.85478	3.41758	3.13012	3.56362	3.78651	3.55042	3.47254	3.5133	3.25273	3.91199	3.43421	3.56047	3.57732	3.81287	3.94735	3.49265	3.59782	3.29059	3.03532						Rac1	2.09072	2.13094	0.040222	0.449832	2.13094	2.22493	0.0939868	0.171704	N.S.
P62897	Cycs	Cytochrome c, somatic	7	4.97929	5.24153	4.72505	5.1231	5.1018	5.24485	4.99322	4.96284	4.9977	5.00781	4.8739	4.96429	4.98176	5.05827	4.79006	5.21204	5.24769	5.1266	5.30514	4.80924						Ecm1	-1.99894	-2.16861	-0.169673	0.289724	-2.16861	-2.36372	-0.195109	0.172159	N.S.
Q921A4	Cygb	Cytoglobin	11	0.0205873	0.0951296	0.376859	0.0823804	0.329084	0.0535345	-0.200032	0.116938	0.222046	0.618031	0.14053	0.297368	0.0258661	0.0184733	0.121298	0.094991	0.154094	0.196427	0.128234	0.682259						Arl3	-3.40458	-3.19991	0.204671	0.345087	-3.19991	-3.01661	0.183298	0.172293	N.S.
P97694	Cyth1	Cytohesin-1	3	-2.74213	-2.60316	-3.04911	-2.85222	-3.28194	-2.25571	-2.6946	-3.11464	-2.82696	-3.41237	-2.48051	-2.70052	-2.59561	-2.1564	-2.08408	-2.52408	-2.29026	-2.42611	-2.5686	-2.85039						Aldh4a1	4.27377	4.30807	0.0343059	0.645804	4.30807	4.20838	-0.0996965	0.172537	N.S.
Q5RKH0	Glyr1	Cytokine-like nuclear factor N-PAC	2	-3.30542	-2.85746	-3.2809	-2.79305	-3.06391	-2.99984	-3.00885	-3.75958	-3.28015	-3.3221	-3.00173	-3.37886	-3.22196	-2.98389	-3.23343	-3.63533	-3.52123	-3.77296	-3.57242	-3.27674						Ogdhl	-3.50591	-3.44426	0.0616536	0.929341	-3.44426	-2.75907	0.685193	0.172703	N.S.
Q63270	Aco1	Cytoplasmic aconitate hydratase	33	3.04357	3.10489	3.0913	2.9724	3.0024	3.17445	2.95487	3.09926	2.98507	2.96578	3.08955	3.08519	3.05339	3.2225	3.06585	3.15636	3.02126	3.04746	3.01844	2.89912						Cpne9	-4.46491	-4.27056	0.194346	0.337339	-4.27056	-4.60056	-0.330001	0.173209	N.S.
P38650	Dync1h1	Cytoplasmic dynein 1 heavy chain 1	149	4.63667	4.61271	4.55421	4.58457	4.69687	4.49216	4.60755	4.69255	4.64907	4.72444	4.49712	4.25916	4.41076	4.42173	4.55086	4.64317	4.555	4.53913	4.62064	4.7437						Napepld	-4.07158	-4.03016	0.0414181	0.857214	-4.03016	-4.4257	-0.395538	0.173701	N.S.
Q62871	Dync1i2	Cytoplasmic dynein 1 intermediate chain 2	10	-0.659683	-0.922229	-0.688789	-0.530062	-0.786746	-0.494838	-0.603396	-0.450861	-0.789681	-0.5404	-0.698082	-0.656994	-0.489583	-0.898987	-0.89629	-0.715895	-0.581284	-0.617728	-0.755493	-0.347559						Acbd3	-3.4254	-3.30421	0.121194	0.294857	-3.30421	-3.46363	-0.159425	0.174075	N.S.
Q9QXU8	Dync1li1	Cytoplasmic dynein 1 light intermediate chain 1	10	0.416599	0.489796	0.280467	0.64746	0.629472	0.383089	0.405572	0.580667	0.414521	0.6004	0.632763	0.349954	0.451238	0.550337	0.556403	0.44333	0.582918	0.350003	0.349988	0.712554						Dmac2l	0.477829	0.354067	-0.123762	0.0781771	0.354067	0.416405	0.0623376	0.174715	N.S.
Q62698	Dync1li2	Cytoplasmic dynein 1 light intermediate chain 2	8	-1.43445	-1.57245	-1.58821	-1.434	-1.53157	-1.9071	-1.87086	-1.40909	-1.70521	-1.69867	-1.66439	-1.7194	-1.41951	-2.00326	-1.63052	-1.64439	-1.70221	-1.75637	-1.87454	-1.20464						Rpn2	2.12433	2.10305	-0.021271	0.757516	2.10305	2.24524	0.142189	0.174917	N.S.
Q68FS4	Lap3	Cytosol aminopeptidase	24	2.16131	2.29502	2.27316	1.99498	2.1607	2.23492	2.12494	1.95526	2.20859	2.24106	2.24274	2.23543	2.14236	2.10236	2.09772	2.1119	2.12568	2.27269	2.28513	2.13308						Ppp2r2a	0.660307	0.591106	-0.0692019	0.317675	0.591106	0.692626	0.10152	0.175391	N.S.
Q9BXI3	NT5C1A	Cytosolic 5'-nucleotidase 1A	2	-3.61506	-3.5127	-3.50361	-3.46027	-3.99837	-3.51435	-3.94285	-3.45567	-3.60005	-4.6475	-3.77774	-3.70876	-4.00412	-3.32733	-3.3053	-3.63258	-3.77904	-4.24225	-4.23785	-3.89721						Akr7a2	1.92321	1.81837	-0.104841	0.128601	1.81837	1.72876	-0.089613	0.176086	N.S.
Q64559	Acot7	Cytosolic acyl coenzyme A thioester hydrolase	7	0.854778	0.71907	0.911171	0.543538	0.330938	0.949912	1.37758	0.672997	0.806794	0.177413	0.653994	1.02881	0.747477	0.567628	0.991776	1.13188	0.514939	0.739728	0.969316	0.713804						PRKG1	-3.43761	-3.66601	-0.228403	0.213358	-3.66601	-3.38102	0.284992	0.176567	N.S.
Q5I0L4	Nubp1	Cytosolic Fe-S cluster assembly factor NUBP1	2	-3.37668	-3.26351	-3.39442	-3.51634	-3.48616	-3.7664	-3.31286	-3.31193	-3.72796	-3.72126	-3.51566	-3.43874	-3.53443	-3.46375	-4.00019	-3.75681	-3.35055	-3.73288	-3.64918	-3.90872						Me1	0.445323	0.350817	-0.0945054	0.168578	0.350817	0.469163	0.118346	0.177084	N.S.
Q5BK18	Ciao3	Cytosolic iron-sulfur assembly component 3	6	-2.13014	-1.93133	-2.31215	-2.0631	-1.63727	-1.8161	-1.92469	-1.9873	-2.17789	-2.0258	-1.68407	-1.82102	-1.95477	-1.67271	-1.85278	-2.50904	-1.95742	-2.14384	-1.85938	-1.92324						Uba3	-0.349963	-0.312997	0.0369664	0.638288	-0.312997	-0.418607	-0.10561	0.177313	N.S.
Q6Q0N1	Cndp2	Cytosolic non-specific dipeptidase	14	1.37324	1.18414	1.57358	1.4425	1.61606	1.35547	1.34349	1.22287	1.41642	1.60878	1.34865	1.34998	1.37788	1.3308	1.66945	1.43502	1.35314	1.39519	1.49557	1.65629						Eif2d	-3.62145	-3.74436	-0.122904	0.317833	-3.74436	-3.94962	-0.205262	0.177789	N.S.
D3ZMY7	Nt5c2	Cytosolic purine 5'-nucleotidase	13	0.449533	0.296384	0.0535931	0.597506	0.107131	0.612094	0.703118	0.596492	0.0746386	0.361318	0.38086	0.440511	0.398223	0.129513	0.41424	0.594926	0.491536	0.408372	0.460725	0.391655						Pebp1	5.23002	5.28581	0.055783	0.0695532	5.28581	5.22967	-0.0561327	0.177937	N.S.
P84850	D2hgdh	D-2-hydroxyglutarate dehydrogenase, mitochondrial	14	0.905585	0.785025	0.722262	0.680222	0.781106	0.94665	0.974218	0.934164	0.694245	0.998603	1.19842	0.643003	0.696722	0.872759	0.810306	0.730376	0.892653	0.794778	0.695068	0.630336						Myg1	-1.94094	-1.87803	0.06291	0.700073	-1.87803	-2.14263	-0.264598	0.17855	N.S.
Q6AYT5	Armt1	Damage-control phosphatase ARMT1	17	0.827424	0.942153	0.736385	0.873329	0.897369	1.05667	0.891325	1.16455	0.748621	0.920809	0.886013	0.821412	0.880457	1.06569	1.02354	0.988077	1.11554	1.03929	1.20847	0.749679						Atic	3.84868	3.80123	-0.0474458	0.490711	3.80123	3.91801	0.116778	0.179776	N.S.
P29147	Bdh1	D-beta-hydroxybutyrate dehydrogenase, mitochondrial	15	4.50022	4.84197	4.06044	4.05833	4.57813	4.04658	4.18205	4.32605	4.45096	4.76849	4.57089	4.4244	4.23451	4.2365	4.35513	4.02801	4.39245	4.63725	4.90678	4.07593						Mtpn	-0.781955	-0.788053	-0.00609841	0.916388	-0.788053	-0.922802	-0.134749	0.179863	N.S.
Q5M9G8	Dcaf11	DDB1- and CUL4-associated factor 11	8	-2.10478	-1.71395	-1.88756	-1.83036	-2.03914	-1.92021	-1.84662	-1.95591	-1.90817	-2.24663	-2.22247	-1.82625	-1.93852	-1.59459	-1.85845	-1.81622	-1.91094	-1.77237	-1.97277	-2.00384						Serpina6	0.66096	0.703532	0.0425719	0.82092	0.703532	0.492122	-0.21141	0.182903	N.S.
P80254	Ddt	D-dopachrome decarboxylase	10	3.75643	3.85391	3.7171	3.75736	3.81131	3.74189	3.63828	4.0478	3.71734	3.86345	3.71001	3.96626	3.81733	3.88308	3.68306	3.75859	3.78162	4.05687	3.87669	4.3452						Hikeshi	-3.7547	-3.45019	0.304503	0.16944	-3.45019	-3.87074	-0.420551	0.183545	N.S.
Q7TQ94	Nit1	Deaminated glutathione amidase	9	-0.30798	-0.315407	-0.148898	-0.0441991	-0.206307	0.0329803	-0.276494	-0.0162642	-0.300417	-0.117042	0.00572848	-0.0460318	-0.235982	-0.0164194	-0.0862386	-0.0175774	-0.204743	-0.14507	-0.0982029	-0.571848						Gstp1	3.27503	3.39422	0.119195	0.204153	3.39422	3.21047	-0.183755	0.183715	N.S.
Q01129	Dcn	Decorin	15	4.07509	3.69163	4.09706	4.14564	4.15847	3.51243	3.72109	3.78826	4.24189	4.77711	3.62446	4.26325	3.787	3.9992	4.36394	3.82979	3.79461	3.97499	3.43776	4.35708						Hk1	4.78497	4.92702	0.142046	0.102749	4.92702	5.05789	0.130868	0.184296	N.S.
Q8VID1	Dhrs4	Dehydrogenase/reductase SDR family member 4	9	3.86968	3.81589	3.67855	3.65077	3.85736	3.93361	3.89769	3.76291	3.85742	3.73728	3.71213	3.81581	3.92268	4.01781	3.91028	3.87178	3.88616	3.75951	3.88636	3.65087						Mlip	-1.55582	-1.4741	0.0817164	0.40969	-1.4741	-1.59894	-0.124839	0.184583	N.S.
D4A1J4	Bdh2	Dehydrogenase/reductase SDR family member 6	7	-0.720535	-0.380406	-0.420882	-0.859071	-0.366887	-1.06918	-0.572687	-0.422474	-0.647059	-1.14076	-0.687146	-0.712756	-0.451541	-0.771837	-0.307442	-0.553367	-0.579875	-0.265883	-0.477735	-0.794961						Nol3	-1.08169	-1.10002	-0.0183361	0.854089	-1.10002	-1.25077	-0.150743	0.18487	N.S.
Q5RJY4	Dhrs7b	Dehydrogenase/reductase SDR family member 7B	2	-5.71563	-5.27682	-5.56982	-5.28475	-5.20267	-4.87996	-5.8844	-4.52056	-5.29392	-4.96319	-7.67655	-6.60919	-6.28582	-5.94513	-5.15936	-5.27329	-5.5632	-6.16771	-5.64155	-5.60604						Asb2	-1.437	-1.55831	-0.12131	0.607596	-1.55831	-1.36063	0.197686	0.185011	N.S.
D3ZGP9	Dhrs7c	Dehydrogenase/reductase SDR family member 7C	10	-0.161409	-0.0542408	-0.21852	-0.757315	0.139226	0.486754	0.676616	0.0947886	-0.115917	0.370147	0.518435	-0.474714	-0.0624569	-0.434384	-0.395814	0.586291	0.496161	0.0301912	0.220956	-0.200354						Ddx4	-1.20656	-1.29712	-0.0905592	0.413107	-1.29712	-1.13056	0.166553	0.186331	N.S.
O08984	Lbr	Delta(14)-sterol reductase LBR	2	-3.19511	-3.61891	-3.47702	-4.10994	-3.66884	-3.88864	-3.51411	-3.63505	-3.34832	-3.38528	-3.6178	-4.59615	-3.35599	-3.40516	-3.66802	-3.76935	-3.66279	-3.69904	-3.57998	-3.75266						Armc10	-2.29553	-2.19969	0.0958448	0.683751	-2.19969	-1.97752	0.222171	0.186787	N.S.
Q62651	Ech1	Delta(3,5)-Delta(2,4)-dienoyl-CoA isomerase, mitochondrial	14	5.72677	5.5952	5.59096	5.50366	5.46953	5.72161	5.69136	5.33997	5.85043	5.46945	5.6078	5.64637	5.7006	5.71363	5.76881	5.51811	5.57376	5.65383	5.68081	5.2961						Timm23	-0.690364	-0.617319	0.0730455	0.489431	-0.617319	-0.483181	0.134138	0.186953	N.S.
P0C2X9	Aldh4a1	Delta-1-pyrroline-5-carboxylate dehydrogenase, mitochondrial	19	4.40175	4.38014	4.28326	4.22968	4.24553	4.27284	4.3129	4.01825	4.29802	4.13987	4.15293	4.31867	4.21727	4.49814	4.18182	3.97284	4.33688	4.47105	4.49654	4.17576						Atad1	1.8276	1.78229	-0.0453046	0.426003	1.78229	1.86914	0.0868481	0.187361	N.S.
P06214	Alad	Delta-aminolevulinic acid dehydratase	13	0.636646	0.679162	0.53531	0.847939	0.203424	0.705054	0.520297	0.798357	0.401164	0.435789	0.520203	0.780982	0.746861	0.682952	0.694165	0.555342	0.579466	0.617961	0.604315	0.314023						Vps36	-0.149729	-0.133207	0.0165215	0.848713	-0.133207	0.00111305	0.13432	0.18771	N.S.
P70583	Dut	Deoxyuridine 5'-triphosphate nucleotidohydrolase	6	-0.330785	-0.203561	-0.367111	-0.224913	-0.844555	-0.583719	-0.611935	-0.437453	-0.563639	-0.826256	-0.484874	-0.182261	-0.501956	-0.56358	-0.198453	-0.652193	-0.4284	-0.346196	-0.101444	-0.586402						Tcp11l2	-1.47855	-1.35328	0.125277	0.542595	-1.35328	-1.76615	-0.41287	0.188024	N.S.
Q6AY55	Dcakd	Dephospho-CoA kinase domain-containing protein	6	-1.24762	-1.31101	-1.13193	-1.30444	-1.37027	-1.02781	-1.23088	-1.35709	-1.28975	-1.15122	-1.17172	-1.69271	-1.25015	-1.34503	-1.61391	-1.16353	-1.38715	-1.54123	-1.56599	-1.13394						Galm	-1.70852	-1.74494	-0.0364192	0.75705	-1.74494	-1.89043	-0.145487	0.188511	N.S.
P48675	Des	Desmin	39	8.73242	9.06073	8.81827	9.10957	8.96415	8.82517	8.94513	8.84431	9.16856	8.86194	8.85725	8.807	8.67557	8.88166	8.76545	8.92102	8.73919	8.78855	8.71928	8.81475						Ppp1r11	-5.3736	-5.2089	0.164705	0.524703	-5.2089	-5.45224	-0.243344	0.189577	N.S.
F1LMV6	Dsp	Desmoplakin	175	6.52043	6.6206	6.61676	6.49196	6.62079	6.49051	6.60684	6.47846	6.83259	6.33481	6.5146	6.33184	6.38003	6.30554	6.47641	6.58939	6.4206	6.48084	6.59577	6.73472						Cd36	4.17331	4.09094	-0.0823687	0.406203	4.09094	4.23518	0.14424	0.189655	N.S.
Q7M0E3	Dstn	Destrin	15	2.63347	2.93151	2.81484	2.67627	2.23614	2.2915	2.71985	3.23706	2.69572	3.12927	2.94952	3.06275	2.51107	2.66808	2.87492	2.85176	2.65036	2.86558	2.56726	2.98407						Ptpn11	2.39079	2.44589	0.0551085	0.233087	2.44589	2.40369	-0.0422062	0.189817	N.S.
Q6P6R2	Dld	Dihydrolipoyl dehydrogenase, mitochondrial	25	6.97524	6.95569	6.90919	6.82389	7.10144	7.03178	6.98784	6.86736	7.02251	6.9649	6.95149	6.85989	6.87174	6.96782	6.86613	6.87445	6.86764	6.91123	6.97532	6.69805						Picalm	-2.52266	-2.56841	-0.0457551	0.579056	-2.56841	-2.40799	0.160421	0.189829	N.S.
P08461	Dlat	Dihydrolipoyllysine-residue acetyltransferase component of pyruvate dehydrogenase complex, mitochondrial	25	7.16404	7.22949	7.09111	7.15566	7.30958	7.27373	7.25239	7.17636	7.35661	7.32644	7.23509	7.14947	6.99809	7.22271	7.24685	7.19524	7.07761	7.29386	7.36879	6.99503							-2.28744	-1.74891	0.538531	0.268368	-1.74891	-2.40453	-0.655622	0.190293	N.S.
Q01205	Dlst	Dihydrolipoyllysine-residue succinyltransferase component of 2-oxoglutarate dehydrogenase complex, mitochondrial	15	6.59687	6.5127	6.34146	6.34309	6.60623	6.54653	6.58169	6.5415	6.64317	6.57426	6.49111	6.34525	6.38566	6.44784	6.50803	6.47755	6.40163	6.44901	6.56361	6.29392						Tpmt	-2.84028	-3.03912	-0.198843	0.224202	-3.03912	-2.80121	0.237907	0.191363	N.S.
Q63707	Dhodh	Dihydroorotate dehydrogenase (quinone), mitochondrial	7	-0.448545	-0.217103	-0.560338	-0.509212	-0.44382	-0.211554	-0.320484	-0.502827	-0.506852	-0.146011	-0.0533189	-0.205766	-0.382166	-0.307502	-0.457526	-0.399907	-0.270365	-0.375738	-0.868841	-1.17001						Pkn1	-3.70786	-3.8032	-0.0953465	0.623115	-3.8032	-3.68087	0.122329	0.192194	N.S.
P11348	Qdpr	Dihydropteridine reductase	3	0.533797	1.02391	0.504225	0.521676	0.609551	0.806439	0.409789	0.772096	0.562932	0.618441	0.714322	0.893931	0.72623	0.824115	0.702682	0.846921	0.806293	0.948507	0.797258	0.681391						Csnk2a1	-1.46881	-1.33978	0.12903	0.129537	-1.33978	-1.46227	-0.122489	0.192762	N.S.
P47942	Dpysl2	Dihydropyrimidinase-related protein 2	21	3.52246	3.54365	3.66329	3.56805	3.62136	3.35406	3.45718	3.30028	3.63674	3.80225	3.37861	3.62319	3.47096	3.55866	3.50628	3.27768	3.43667	3.70313	3.54296	3.6133						Map2k1	-0.654499	-0.566526	0.0879727	0.369832	-0.566526	-0.41382	0.152706	0.193413	N.S.
P31430	Dpep1	Dipeptidase 1	2	-4.90363	-4.91401	-5.7763	-4.1511	-5.08249	-5.60324	-5.77333	-5.31555	-4.17919	-4.92318	-5.14486	-5.18969	-4.85617	-6.03358	-5.87454	-5.29227	-5.00943	-5.33682	-3.88531	-5.19873						Iah1	-0.851621	-0.93143	-0.0798094	0.36304	-0.93143	-1.07654	-0.14511	0.195017	N.S.
P80067	Ctsc	Dipeptidyl peptidase 1	6	0.043488	0.560918	0.486382	0.479133	0.534549	0.367126	0.292209	0.430583	0.364644	0.583072	0.504794	0.331075	0.351036	0.756476	0.43016	0.63877	0.360576	0.542982	0.502035	0.478835						Nubp1	-3.59055	-3.40742	0.183133	0.143886	-3.40742	-3.56808	-0.160661	0.195695	N.S.
Q9EPB1	Dpp7	Dipeptidyl peptidase 2	6	-0.15561	-0.191536	0.352536	-0.0802357	0.446558	0.057459	-0.144443	-0.164325	0.16245	0.363426	-0.374308	-0.329455	-0.406189	0.0876565	-0.0142033	-0.269155	-0.14118	0.135835	-0.159593	0.181434						Atp5pf	5.07206	5.12837	0.0563036	0.327016	5.12837	5.03809	-0.0902716	0.195874	N.S.
O55096	Dpp3	Dipeptidyl peptidase 3	6	-1.1603	-1.0307	-0.874485	-0.919367	-0.880337	-0.911186	-0.895309	-0.720049	-1.07037	-0.630928	-1.05707	-1.11944	-1.02308	-1.01533	-0.76457	-0.676768	-0.985006	-0.882586	-0.824944	-0.807295						Sirt5	1.37525	1.37856	0.00331404	0.949449	1.37856	1.31874	-0.0598231	0.196793	N.S.
P14740	Dpp4	Dipeptidyl peptidase 4	8	-0.776979	-1.01658	-0.833895	-1.30554	-0.873892	-0.95	-0.643383	-1.22449	-1.0398	-0.934036	-0.749372	-1.07635	-0.850889	-0.641124	-0.350439	-1.13312	-0.450073	-0.87138	-0.393389	-1.28317						Blvra	0.896501	0.74817	-0.148332	0.121142	0.74817	0.853437	0.105268	0.198362	N.S.
Q566C7	Nudt3	Diphosphoinositol polyphosphate phosphohydrolase 1	6	-0.655928	-0.827333	-0.719697	-0.682489	-0.9463	-0.658303	-0.581822	-1.11329	-0.863512	-1.04081	-0.727673	-0.85749	-0.682673	-0.542085	-0.696744	-0.772193	-0.901639	-0.805918	-0.761782	-0.128622						Lrrc39	0.498937	0.402606	-0.096331	0.59738	0.402606	0.140351	-0.262255	0.199766	N.S.
Q99MY2	Nudt4	Diphosphoinositol polyphosphate phosphohydrolase 2	3	-2.94212	-2.98893	-3.49224	-2.72912	-3.58355	-3.12964	-2.97326	-2.86711	-2.96436	-3.59292	-2.82227	-3.08071	-2.67058	-1.80694	-2.90257	-2.67922	-2.85331	-2.92243	-3.16885	-3.87898						Gstt2	0.0388651	0.0552239	0.0163588	0.880939	0.0552239	-0.0363228	-0.0915467	0.199937	N.S.
Q5M9F5	Dph6	Diphthine--ammonia ligase	2	-4.89052	-4.79697	-4.68258	-5.30434	-5.18172	-5.45646	-5.10873	-4.47035	-5.06105	-4.98318	-4.80855	-4.82353	-4.59743	-4.32583	-4.67168	-4.8422	-4.88608	-4.45749	-4.75026	-5.06696						Sae1	-2.46808	-2.52143	-0.0533494	0.567061	-2.52143	-2.68871	-0.167278	0.200906	N.S.
Q10743	Adam10	Disintegrin and metalloproteinase domain-containing protein 10	2	-2.79031	-2.6715	-2.99651	-2.60871	-3.14318	-3.21105	-2.94842	-2.78917	-2.87054	-2.9001	-3.03064	-3.29676	-3.18082	-3.41765	-3.39253	-3.11209	-3.07057	-3.0633	-3.28124	-2.99584						Prph	0.431523	-0.171757	-0.60328	0.0623545	-0.171757	0.284003	0.455761	0.201761	N.S.
Q62696	Dlg1	Disks large homolog 1	2	-2.89438	-2.61815	-2.96302	-3.12246	-3.37311	-2.57736	-2.69117	-3.27417	-2.5396	-2.94622	-2.99851	-2.89174	-3.20484	-2.79783	-3.04382	-2.70139	-3.65024	-2.88511	-3.09049	-3.14431						Lonp1	3.2111	3.26321	0.0521174	0.306166	3.26321	3.32015	0.0569397	0.202148	N.S.
Q5I0I4	Dmac2	Distal membrane-arm assembly complex protein 2	2	-2.8046	-3.50467	-4.63325	-5.30632	-3.53161	-3.8598	-4.04535	-3.93231	-4.04091	-4.0324	-4.10419	-3.46702	-4.13375	-4.94096	-5.56145	-4.5116	-5.21603	-4.23536	-4.87405	-5.03158						Naxd	0.0473752	-0.101088	-0.148463	0.0764255	-0.101088	0.0368326	0.13792	0.202932	N.S.
Q9ESW0	Ddb1	DNA damage-binding protein 1	30	2.33911	2.45363	2.37299	2.44627	2.35236	2.28318	2.25377	2.41007	2.4164	2.25035	2.33188	2.40177	2.32071	2.34579	2.37201	2.32998	2.40556	2.39784	2.46097	2.42688						Rps21	1.39302	1.35605	-0.0369741	0.548476	1.35605	1.41623	0.060185	0.203254	N.S.
P43138	Apex1	DNA-(apurinic or apyrimidinic site) endonuclease	5	-2.24235	-2.314	-2.11583	-2.17238	-2.38503	-2.63819	-2.37336	-2.38978	-2.03035	-2.02531	-2.75664	-2.10397	-2.46324	-2.34776	-2.22921	-2.3082	-2.24258	-1.8848	-1.93733	-2.25002						Cd48	-2.49644	-2.51783	-0.0213922	0.806085	-2.51783	-2.35072	0.167108	0.203588	N.S.
P63036	Dnaja1	DnaJ homolog subfamily A member 1	5	-2.96993	-2.27426	-2.88196	-2.77487	-2.90167	-2.96825	-3.04339	-2.957	-3.4501	-2.99262	-2.26885	-3.0723	-2.61148	-3.0725	-3.04789	-3.0343	-2.94118	-3.16322	-3.17902	-3.09325						Prkab1	-0.793884	-0.977166	-0.183282	0.19189	-0.977166	-0.790262	0.186904	0.203695	N.S.
O35824	Dnaja2	DnaJ homolog subfamily A member 2	12	1.02664	1.0963	0.974864	0.961053	0.978933	1.07122	1.01357	1.02511	0.891721	0.797732	1.11958	0.927837	0.999444	0.843613	0.714129	1.08333	1.1197	0.837867	0.803712	0.889719						Nme2	4.47901	4.49537	0.0163554	0.73613	4.49537	4.62034	0.124975	0.204674	N.S.
Q6AYU3	Dnajb6	DnaJ homolog subfamily B member 6	7	-0.898745	-1.20254	-0.968568	-1.02333	-1.18766	-1.01972	-0.876622	-0.9749	-1.26908	-1.22274	-1.20093	-1.06666	-0.946708	-1.0721	-1.3701	-1.06226	-0.992615	-1.35783	-1.15692	-0.947898						Gna11	-2.20144	-2.16426	0.0371869	0.668313	-2.16426	-2.05909	0.105167	0.204899	N.S.
Q498R3	Dnajc10	DnaJ homolog subfamily C member 10	3	-3.88554	-3.49844	-3.34746	-3.63828	-3.59299	-3.89827	-3.4856	-3.54216	-3.6773	-3.64505	-3.53924	-3.76106	-3.387	-3.8952	-3.78922	-3.49901	-3.53768	-3.76093	-3.57893	-3.16676						Vapb	1.39238	1.36163	-0.0307472	0.82459	1.36163	1.50952	0.147881	0.205514	N.S.
Q641Y0	Ddost	Dolichyl-diphosphooligosaccharide--protein glycosyltransferase 48 kDa subunit	8	0.355894	0.306045	0.419083	0.219252	0.349173	0.328394	0.567403	0.356098	0.459673	0.501316	0.444948	0.0764143	0.362214	0.229063	0.294915	0.410762	0.410475	0.211132	0.281595	0.430238						Eif4a3	-0.0549001	0.131822	0.186722	0.0933006	0.131822	-0.0254932	-0.157316	0.205549	N.S.
P07153	Rpn1	Dolichyl-diphosphooligosaccharide--protein glycosyltransferase subunit 1	21	1.17494	1.16911	1.29569	0.88459	1.19825	1.1716	1.4583	1.19337	1.23499	1.45385	1.33013	1.10768	1.21015	1.10001	1.13946	1.4413	1.23795	1.07669	1.179	1.41153						Scrn2	0.139738	0.0890626	-0.0506753	0.659222	0.0890626	-0.040451	-0.129514	0.20667	N.S.
P25235	Rpn2	Dolichyl-diphosphooligosaccharide--protein glycosyltransferase subunit 2	9	2.24171	2.11097	2.18955	1.90789	2.06515	2.23009	2.28513	2.00137	2.23057	2.47906	2.20136	2.0046	2.13749	2.11204	2.16614	2.39204	2.15604	2.10522	2.16935	2.07171						Trim26	-2.96727	-2.92934	0.0379257	0.913072	-2.92934	-2.4461	0.483248	0.208516	N.S.
P61805	Dad1	Dolichyl-diphosphooligosaccharide--protein glycosyltransferase subunit DAD1	3	-1.35785	-1.50126	-1.70027	-2.0167	-1.55668	-1.39631	-1.06527	-1.30901	-1.35232	-1.17109	-1.05441	-1.47215	-1.45626	-1.24823	-1.37183	-0.894548	-1.21165	-1.15824	-1.24192	-1.59123						Yap1	-1.6239	-1.81537	-0.191474	0.0675037	-1.81537	-1.99669	-0.181318	0.208545	N.S.
Q5S6T3	Crppa	D-ribitol-5-phosphate cytidylyltransferase	2	-2.84614	-3.35214	-2.56103	-3.50852	-3.76351	-3.09674	-3.26041	-3.7269	-3.48482	-3.79509	-3.94715	-3.22389	-3.91513	-3.33565	-3.46857	-3.41901	-3.78566	-3.34959	-3.45162	-3.49145						Tmed2	-1.17053	-1.12808	0.0424424	0.801273	-1.12808	-0.963741	0.164343	0.208562	N.S.
Q01986	Map2k1	Dual specificity mitogen-activated protein kinase kinase 1	6	-0.652648	-0.830516	-0.474759	-0.409191	-0.465515	-0.409047	-0.444236	-0.151465	-0.612949	-0.451403	-0.683439	-0.637209	-0.681473	-0.79065	-0.479721	-0.374084	-0.512549	-0.845699	-0.522865	-0.576854						Metap2	-0.842071	-0.816966	0.0251046	0.502709	-0.816966	-0.711154	0.105812	0.208985	N.S.
P36506	Map2k2	Dual specificity mitogen-activated protein kinase kinase 2	6	-1.59226	-1.83436	-1.65322	-1.48944	-1.73484	-1.85868	-1.70448	-1.60417	-1.6572	-1.42867	-2.23496	-1.46298	-1.56627	-1.8913	-1.74623	-1.5287	-1.47839	-1.42445	-1.39561	-1.5155						Tinagl1	-0.417447	-0.494296	-0.0768493	0.633414	-0.494296	-0.739491	-0.245195	0.209267	N.S.
P28023	Dctn1	Dynactin subunit 1	28	0.936231	0.944933	0.911304	1.09568	0.929357	0.933226	0.950877	0.925654	0.999742	1.04039	0.882442	0.924461	0.924361	0.894829	0.982885	0.934492	0.971838	0.945605	0.962936	0.994146						Timm9	1.99098	1.99416	0.00318174	0.967008	1.99416	1.93469	-0.0594759	0.209278	N.S.
Q6AYH5	Dctn2	Dynactin subunit 2	17	2.27305	2.32287	2.2131	2.37462	2.31717	2.20798	2.22822	2.18117	2.34294	2.38999	2.25665	2.23573	2.29202	2.31768	2.22959	2.23817	2.26295	2.30547	2.21306	2.32148						Psmc3	2.38299	2.43302	0.0500224	0.327317	2.43302	2.37201	-0.0610048	0.209796	N.S.
Q9QUR2	Dctn4	Dynactin subunit 4	5	-1.95523	-2.21622	-1.95575	-1.98626	-1.83296	-1.65278	-1.94373	-1.96253	-2.38361	-1.95606	-2.34624	-2.06558	-2.01949	-2.17985	-1.88071	-2.0701	-2.08975	-2.07316	-1.80042	-1.75818						Eif5a	3.50798	3.5273	0.019319	0.624377	3.5273	3.46907	-0.0582298	0.210224	N.S.
P62628	Dynlrb1	Dynein light chain roadblock-type 1	5	-0.314301	-0.156429	-0.479279	-0.306176	-0.229542	-0.136072	-0.590513	-0.226567	-0.601449	-0.413414	-0.471627	-0.144244	-0.282603	0.0109765	-0.206107	-0.529879	-0.296983	-0.491736	-0.357207	-0.505109						Rilpl1	-5.38673	-5.16024	0.226496	0.526188	-5.16024	-5.59194	-0.431703	0.210697	N.S.
P84060	Dtnb	Dystrobrevin beta	4	0.249583	0.203767	0.0697355	0.258565	0.305158	0.0446847	-0.0730415	-0.110223	0.397116	-0.132588	0.318937	0.380085	-0.11877	0.0212321	0.448524	-0.115434	0.142606	0.23967	0.230901	-0.197134						Slc16a1	1.83893	1.94935	0.110421	0.21113	1.94935	2.04911	0.0997651	0.211412	N.S.
P11530	Dmd	Dystrophin	159	5.53874	5.62877	5.43716	5.46936	5.46479	5.33335	5.40454	5.376	5.87071	5.25406	5.32803	5.4835	5.35227	5.47425	5.35423	5.50283	5.5764	5.54675	5.60483	5.59349						Rabggta	0.242499	0.278243	0.0357438	0.59946	0.278243	0.201903	-0.0763396	0.211807	N.S.
P51593	Huwe1	E3 ubiquitin-protein ligase HUWE1	15	-1.17153	-1.13288	-1.25765	-1.03083	-1.36105	-1.30057	-1.11777	-1.10757	-1.07253	-1.23467	-1.22819	-1.50663	-1.25874	-1.11631	-1.05862	-1.10676	-1.39216	-1.41464	-1.08519	-1.14676						Cbr1	4.0922	4.36474	0.272538	0.276905	4.36474	3.81733	-0.547403	0.213689	N.S.
Q62940	Nedd4	E3 ubiquitin-protein ligase NEDD4	19	0.380111	0.314082	0.140514	0.380054	0.233192	0.4594	0.0902436	0.344278	0.0918355	0.357907	0.396226	0.13718	0.319657	0.501263	0.217844	0.294048	0.277919	0.00738524	0.190118	0.218905						Rpl35a	0.332646	0.361506	0.0288606	0.856214	0.361506	0.183469	-0.178037	0.213748	N.S.
Q6IMG5	Nhlrc1	E3 ubiquitin-protein ligase NHLRC1	2	-5.19528	-4.96988	-5.62194	-4.90698	-5.2948	-4.96393	-5.05063	-5.36536	-5.91573	-6.20133	-5.0202	-5.37715	-5.23475	-5.46194	-5.3772	-4.96294	-5.1525	-5.47241	-5.44767	-5.7955						Ogt	-0.605829	-0.547848	0.0579812	0.446074	-0.547848	-0.65019	-0.102342	0.213995	N.S.
Q6MFY6	Ppp1r11	E3 ubiquitin-protein ligase PPP1R11	2	-5.19276	-4.88941	-5.50204	-5.29731	-5.16296	-5.19724	-5.63175	-5.08001	-5.82102	-5.53118	-4.76768	-5.18008	-5.19264	-5.6288	-6.0988	-5.48667	-5.63376	-6.45127	-5.70365	-5.0616						Dnph1	-2.41394	-2.59398	-0.180035	0.384817	-2.59398	-2.80169	-0.207713	0.214015	N.S.
Q6J2U6	Rnf114	E3 ubiquitin-protein ligase RNF114	11	1.94491	1.92381	1.94894	1.83322	1.929	1.7414	1.78776	1.93627	1.87834	1.65503	1.70565	1.94647	2.02584	1.88919	1.83356	1.99014	2.07315	1.86748	1.96685	1.96761						Ubqln1	-1.38998	-1.48001	-0.0900316	0.355201	-1.48001	-1.63788	-0.157874	0.214111	N.S.
D3ZXK7	Rnf123	E3 ubiquitin-protein ligase RNF123	10	0.646453	0.695362	0.644269	0.887686	0.763629	0.590614	0.834904	0.802164	0.566881	0.722077	0.7584	0.602389	0.790641	0.788606	0.830292	0.772074	0.744672	0.763014	0.816494	0.830115						Cap2	2.58243	2.68928	0.106847	0.232809	2.68928	2.57738	-0.1119	0.214344	N.S.
Q2TL32	Ubr4	E3 ubiquitin-protein ligase UBR4	22	-0.2683	-0.110334	-0.180229	-0.0543186	-0.164193	-0.377114	-0.165683	-0.0944062	-0.278939	-0.201528	-0.25497	-0.394905	-0.246951	-0.229802	-0.0854231	-0.145736	-0.167288	-0.325356	-0.0810771	-0.24992						Dpp3	-0.995899	-0.973037	0.0228615	0.78649	-0.973037	-0.845569	0.127468	0.214446	N.S.
B2GV24	Ufl1	E3 UFM1-protein ligase 1	6	-2.20381	-2.09758	-2.06562	-2.07782	-2.28583	-2.1942	-2.20342	-2.16693	-2.30174	-2.46586	-2.38087	-2.39799	-2.26589	-2.09453	-2.15954	-2.20202	-2.1753	-2.15388	-2.42459	-2.11481						Wdr1	3.89687	3.9667	0.0698341	0.109551	3.9667	3.91138	-0.0553277	0.215411	N.S.
Q4V8C3	Eml1	Echinoderm microtubule-associated protein-like 1	16	0.924464	0.992682	0.990033	1.09324	0.935544	1.12007	1.16798	0.992212	0.902686	0.977577	1.06218	1.03291	1.05017	1.11714	0.998692	1.09716	1.09162	0.785056	0.988531	0.983543						Psme2	1.58678	1.64931	0.0625286	0.397584	1.64931	1.54511	-0.104207	0.216758	N.S.
P97687	Entpd1	Ectonucleoside triphosphate diphosphohydrolase 1	5	-1.46404	-1.306	-1.32544	-1.37847	-1.57851	-1.90962	-1.42128	-1.7201	-1.45803	-1.21699	-1.56016	-1.6508	-1.50599	-1.62873	-1.42736	-1.60117	-1.80997	-1.51571	-1.71502	-1.11206						Mrpl24	-0.438468	-0.297602	0.140867	0.383048	-0.297602	-0.469961	-0.17236	0.217596	N.S.
O35795	Entpd2	Ectonucleoside triphosphate diphosphohydrolase 2	5	-0.131188	-0.341801	-0.162236	-0.271149	0.0624097	-0.450225	-0.650018	-0.135263	0.040984	0.170567	-0.237712	-0.0856192	-0.290315	-0.463906	-0.287308	-0.373813	-0.130595	-0.261477	-0.202308	-0.105435						Vps28	-1.59788	-1.5488	0.0490882	0.632978	-1.5488	-1.64415	-0.0953511	0.218982	N.S.
Q4FZY0	Efhd2	EF-hand domain-containing protein D2	7	-0.749211	-0.947496	-0.726265	-0.663202	-0.644128	-0.535071	-0.726744	-0.526781	-1.00417	-0.639543	-0.807111	-1.09577	-0.866887	-0.676532	-1.04813	-0.617575	-0.944855	-0.955045	-0.8305	-0.357343						Cdc37	1.57209	1.50809	-0.0640021	0.503442	1.50809	1.41702	-0.0910698	0.219616	N.S.
O35568	Efemp1	EGF-containing fibulin-like extracellular matrix protein 1	7	-1.44317	-1.63074	-1.32392	-1.2044	-0.353823	-1.40434	-1.42843	-1.06187	-1.21739	-0.384354	-1.98516	-1.70688	-1.4201	-1.27942	-1.24818	-1.96614	-1.51966	-1.53968	-1.64735	-1.12668						Pak2	0.390947	0.583172	0.192225	0.0852118	0.583172	0.393897	-0.189275	0.22048	N.S.
Q641Z6	Ehd1	EH domain-containing protein 1	19	3.64	3.54498	3.50269	3.36194	3.67025	3.70128	3.53987	3.54933	3.51576	3.66865	3.69112	3.35643	3.30041	3.28311	3.61157	3.60149	3.39425	3.6834	3.71566	3.69729						Fbl	0.534779	0.64257	0.10779	0.151423	0.64257	0.522054	-0.120516	0.220729	N.S.
Q4V8H8	Ehd2	EH domain-containing protein 2	31	4.67955	4.57991	4.70883	4.52983	4.49464	4.51217	4.63157	4.56889	4.92339	4.66573	4.53684	4.54576	4.60969	4.78466	4.72133	4.64202	4.68521	4.70858	4.86022	4.67139						Strap	-0.269627	-0.363831	-0.0942042	0.0589196	-0.363831	-0.413276	-0.0494453	0.221403	N.S.
Q8R491	Ehd3	EH domain-containing protein 3	4	0.655456	0.675021	0.83298	0.852739	0.813367	0.378886	0.628211	0.696228	0.781673	0.850457	0.71447	0.754607	0.639318	0.731605	0.762102	0.670862	0.854399	0.799498	0.770337	0.819301						Yars2	-1.91162	-1.97334	-0.0617212	0.650872	-1.97334	-1.68026	0.29308	0.221435	N.S.
Q9WTT7	Bzw2	eIF5-mimic protein 1	18	2.69919	2.81982	2.83709	2.44675	2.57443	2.64089	2.6762	2.66436	2.64197	2.52041	2.72776	2.67586	2.58578	2.64375	2.68442	2.61755	2.60041	2.69475	2.75601	2.52141						Ube2g1	-3.79474	-3.34105	0.453687	0.053099	-3.34105	-3.58841	-0.247357	0.222444	N.S.
Q6P7P5	Bzw1	eIF5-mimic protein 2	5	-1.33883	-1.31543	-1.24648	-1.40849	-1.21758	-1.06217	-1.38222	-1.10981	-1.47471	-1.42489	-1.3313	-1.10964	-0.964988	-1.1794	-1.3065	-1.09721	-1.09378	-1.18647	-1.21294	-1.18105						S100a6	0.925541	0.931943	0.00640211	0.97993	0.931943	0.611573	-0.32037	0.222695	N.S.
B5DF91	Elavl1	ELAV-like protein 1	3	-1.17295	-1.12109	-1.16482	-1.50284	-1.29306	-0.929285	-1.22163	-1.66129	-1.21576	-1.26503	-1.32454	-1.10077	-1.3422	-1.16074	-1.41873	-1.31479	-1.37574	-1.22485	-1.23634	-1.45217						Hbs1l	-0.97745	-1.08168	-0.104234	0.252236	-1.08168	-0.962796	0.118888	0.222888	N.S.
F1LX07	Slc25a12	Electrogenic aspartate/glutamate antiporter SLC25A12, mitochondrial	32	5.05313	4.98949	4.94372	4.75992	5.05138	5.04955	5.14113	4.96134	5.16493	5.04489	5.14954	4.93029	4.89185	4.78909	5.12041	5.05498	4.87619	5.061	5.08642	4.68222						Mrpl23	-1.66548	-1.59512	0.0703643	0.732341	-1.59512	-1.37375	0.221362	0.222921	N.S.
F1LZW6	Slc25a13	Electrogenic aspartate/glutamate antiporter SLC25A13, mitochondrial	31	4.51561	4.60153	4.39199	4.16473	4.52301	4.68165	4.72931	4.51305	4.39667	4.7638	4.64831	4.18575	4.38483	4.47884	4.39614	4.56207	4.40327	4.31065	4.29757	3.99646						Fkbp8	-1.95922	-1.8736	0.0856169	0.413549	-1.8736	-1.77114	0.102462	0.223635	N.S.
P13803	Etfa	Electron transfer flavoprotein subunit alpha, mitochondrial	18	7.31909	7.39369	7.2874	7.20599	7.2047	7.01194	7.25459	7.23184	7.46358	7.03419	7.19397	7.407	7.22924	7.35008	7.22345	7.24516	7.21474	7.28548	7.27423	7.22073						Actr1a	1.89379	1.91983	0.0260405	0.437757	1.91983	1.96316	0.0433337	0.223814	N.S.
Q68FU3	Etfb	Electron transfer flavoprotein subunit beta	17	7.60168	7.72915	7.56837	7.49079	7.53594	7.33288	7.5207	7.52193	7.738	7.31134	7.46797	7.62732	7.48371	7.61661	7.52346	7.49068	7.42254	7.56505	7.57577	7.49052						Minpp1	-2.31804	-2.23306	0.084975	0.547619	-2.23306	-2.04395	0.189116	0.223903	N.S.
Q6UPE1	Etfdh	Electron transfer flavoprotein-ubiquinone oxidoreductase, mitochondrial	28	6.86198	6.89429	6.9492	6.68807	7.11558	6.8555	6.83607	6.76012	7.13454	6.78662	6.86326	6.88933	6.78936	6.88504	6.93422	6.81617	6.95814	6.88096	7.0095	6.6612						Rab12	0.0682166	-0.0296378	-0.0978544	0.379327	-0.0296378	0.144575	0.174212	0.224573	N.S.
Q811U3	Erc1	ELKS/Rab6-interacting/CAST family member 1	7	-3.05828	-2.70069	-2.52837	-3.12044	-2.83703	-2.90765	-3.11331	-2.90528	-2.83154	-3.088	-2.39155	-2.53463	-2.68707	-2.51614	-2.61173	-2.94871	-3.10524	-2.60968	-2.3959	-3.66994						Stip1	2.52352	2.60396	0.0804458	0.0946849	2.60396	2.5328	-0.0711695	0.22487	N.S.
P62630	Eef1a1	Elongation factor 1-alpha 1	8	2.35384	2.38689	2.52051	2.65308	2.63792	2.23825	2.19726	2.33461	2.45645	2.67857	2.28495	2.25665	2.18148	2.31051	2.30441	2.11387	2.31783	2.18268	2.19719	2.61534						Sars1	0.0924854	0.137461	0.0449756	0.345096	0.137461	0.0696735	-0.0677875	0.225959	N.S.
P62632	Eef1a2	Elongation factor 1-alpha 2	14	5.48556	5.47369	5.40673	5.41432	5.30469	5.36974	5.38568	5.62085	5.62323	5.32915	5.46441	5.37264	5.33904	5.21788	5.3019	5.43228	5.39307	5.36972	5.48577	5.43049						Rpl27a	0.750006	0.785381	0.0353751	0.4533	0.785381	0.709365	-0.0760152	0.226146	N.S.
Q68FR6	Eef1g	Elongation factor 1-gamma	20	3.14362	3.20976	3.17803	3.12696	3.35642	3.2942	3.33112	3.2156	3.23916	3.33729	3.31425	2.93537	3.04372	3.0919	3.12501	3.27257	3.28931	2.96998	3.1003	3.16989						Kars1	1.55515	1.61345	0.058295	0.126464	1.61345	1.57414	-0.0393078	0.226295	N.S.
P05197	Eef2	Elongation factor 2	50	5.99406	6.05471	5.95546	5.7836	6.07015	5.95287	5.99303	5.98812	5.97403	5.82087	5.88593	5.88014	5.8357	5.8361	5.84505	5.8807	5.89702	5.91651	5.86786	5.82868						Nudcd2	-4.27697	-4.11306	0.163911	0.631679	-4.11306	-4.35803	-0.244972	0.226447	N.S.
Q07803	Gfm1	Elongation factor G, mitochondrial	31	2.79623	2.79279	2.59609	2.57525	2.80114	2.82209	2.79247	2.71992	2.75395	2.61547	2.71602	2.67296	2.65592	2.81554	2.78913	2.63943	2.79897	2.67465	2.85912	2.73018						Ppp2r1b	1.83615	1.83547	-0.000687528	0.993706	1.83547	1.91727	0.0818054	0.22681	N.S.
Q9QYU2	Tsfm	Elongation factor Ts, mitochondrial	6	-0.0305919	0.1347	-0.0704621	0.115513	0.298424	0.608853	0.449888	0.234796	0.187365	0.237593	0.257939	0.121411	0.0503866	0.0944127	0.191335	0.243133	0.104693	0.365225	0.314847	-0.187798						Rab1A	-0.0649875	-0.122484	-0.0574961	0.581537	-0.122484	0.0155438	0.138027	0.227046	N.S.
P85834	Tufm	Elongation factor Tu, mitochondrial	26	6.59737	6.52886	6.38272	6.35136	6.73489	6.66968	6.56149	6.41944	6.56357	6.60173	6.6191	6.2708	6.32912	6.3925	6.43682	6.49447	6.49125	6.32996	6.45363	6.30454						Serpinh1	0.480869	0.641057	0.160188	0.136894	0.641057	0.768396	0.127339	0.22797	N.S.
P62870	Elob	Elongin-B	9	1.82965	1.82404	1.81984	1.95969	1.83847	1.70752	1.78459	1.87814	1.76777	1.66249	1.77477	1.87925	1.87413	1.86138	1.71628	1.73211	1.81031	1.77672	1.82213	1.83672						Pcyt1a	-1.04729	-1.12692	-0.0796247	0.22188	-1.12692	-1.22533	-0.0984132	0.228127	N.S.
P83941	Eloc	Elongin-C	6	0.182516	0.142007	0.179942	0.173202	0.179426	0.216616	0.198661	0.227673	0.0139097	-0.0545496	0.113367	0.178071	0.254941	0.224768	0.023423	0.144455	0.216998	0.00641849	0.101471	0.191757						Scn5a	-2.72295	-2.77324	-0.0502904	0.805503	-2.77324	-2.48798	0.285253	0.228276	N.S.
Q63190	Emd	Emerin	2	-2.46923	-3.41533	-2.54101	-3.3997	-2.98711	-2.75247	-3.00348	-3.05841	-3.06627	-3.57391	-3.48208	-3.46747	-3.18663	-3.34705	-3.33326	-3.03561	-3.3873	-3.8157	-3.73351	-3.47919						Parp1	-0.236008	-0.270273	-0.0342655	0.720224	-0.270273	-0.385774	-0.115501	0.22853	N.S.
Q6AYE2	Sh3glb1	Endophilin-B1	12	1.38947	1.30789	1.30348	1.26061	1.23814	1.53027	1.29605	1.25282	1.20952	1.07895	1.34497	1.3412	1.2565	1.54148	1.24636	1.35346	1.35969	1.36434	1.36904	1.35766						Cct5	2.67872	2.70058	0.0218562	0.488064	2.70058	2.65352	-0.0470608	0.228597	N.S.
Q5PPJ9	Sh3glb2	Endophilin-B2	10	-1.20726	-0.995759	-0.856521	-0.892059	-1.16012	-0.768982	-1.07177	-1.13713	-1.08692	-1.38828	-0.907039	-0.85761	-0.960796	-0.969362	-1.14313	-0.784213	-1.12152	-0.97525	-0.903226	-0.694142						Tcp1	2.68312	2.73079	0.047675	0.134575	2.73079	2.69011	-0.0406816	0.229786	N.S.
Q9JJ22	Erap1	Endoplasmic reticulum aminopeptidase 1	7	-1.31931	-0.849516	-0.998773	-0.726345	-0.712916	-0.764355	-0.724723	-0.593563	-0.670777	-0.638486	-0.765076	-1.48518	-1.11255	-0.937859	-0.68159	-0.740816	-0.747486	-1.00864	-0.787789	-0.833326						Lzic	-0.323063	-0.275049	0.0480145	0.384679	-0.275049	-0.348833	-0.0737843	0.230217	N.S.
P06761	Hspa5	Endoplasmic reticulum chaperone BiP	34	5.13635	5.15339	5.2337	5.09021	5.11445	5.08741	5.23298	5.10313	5.32026	5.06879	5.04442	5.12189	5.03537	5.06497	5.01048	5.1437	4.95231	4.94355	4.8699	5.18985						Xirp2	0.716343	0.760962	0.0446185	0.754432	0.760962	0.947706	0.186744	0.231059	N.S.
P52555	Erp29	Endoplasmic reticulum resident protein 29	8	0.420442	0.535663	0.605882	0.499666	0.652552	0.108438	0.446817	0.337868	0.467533	0.671022	0.30945	0.410761	0.370315	0.308157	0.443765	0.237448	0.330531	0.256355	0.411846	0.604348						Lrrfip2	-3.17042	-3.30291	-0.132482	0.207985	-3.30291	-3.16412	0.138784	0.232438	N.S.
Q66HD0	Hsp90b1	Endoplasmin	5	0.354973	0.275022	0.869705	0.551911	0.479112	0.594079	0.394911	0.300128	0.4554	0.6063	0.157605	0.568906	0.465271	0.483444	0.254852	0.308852	0.437596	0.412179	0.191123	0.661015						Pgm1	5.21566	5.27649	0.0608298	0.498157	5.27649	5.35417	0.0776805	0.232508	N.S.
Q561R9	Lactb2	Endoribonuclease LACTB2	11	-0.167807	-0.596437	-0.222823	-0.221959	-0.365549	-0.293476	-0.315274	-0.252183	-0.375786	-0.619609	-0.436207	-0.175666	-0.265926	-0.378934	-0.35399	-0.379435	-0.0942627	-0.395036	-0.237975	-0.504649						Cnbp	0.157456	0.049874	-0.107582	0.175143	0.049874	-0.0361684	-0.0860423	0.234684	N.S.
Q6AYD4	Esam	Endothelial cell-selective adhesion molecule	4	-2.71454	-2.75682	-2.84397	-2.59573	-2.8782	-3.20163	-2.74377	-2.87153	-2.88642	-2.58912	-2.7745	-3.29298	-2.98452	-2.85244	-2.51841	-2.65389	-2.71461	-2.97224	-2.74138	-2.52204						Uqcc2	0.548973	0.47794	-0.0710329	0.380666	0.47794	0.566376	0.0884363	0.235996	N.S.
P69736	Edf1	Endothelial differentiation-related factor 1	3	-1.45946	-1.84183	-1.57867	-1.76177	-1.80746	-1.41927	-1.54853	-1.54387	-1.57748	-1.98053	-1.71692	-1.63255	-1.54213	-1.57082	-1.72845	-1.52495	-1.66741	-1.73237	-1.49207	-1.89297						Clic1	-2.34574	-2.22563	0.120104	0.606145	-2.22563	-2.04551	0.180128	0.236178	N.S.
Q3ZAV8	Edc4	Enhancer of mRNA-decapping protein 4	2	-4.0463	-4.09777	-3.92388	-3.91136	-4.25264	-4.05514	-4.37866	-3.95754	-4.65537	-4.60893	-4.38115	-4.16306	-4.08408	-3.96727	-4.48951	-4.07244	-4.05181	-4.26912	-4.64224	-4.00349						Nap1l1	-4.8621	-4.60489	0.257212	0.282584	-4.60489	-4.85948	-0.254586	0.236941	N.S.
Q5PPH0	Enoph1	Enolase-phosphatase E1	3	-3.41161	-3.72685	-3.45459	-3.58925	-3.56139	-3.78874	-3.60151	-3.35553	-4.01166	-3.56241	-3.576	-3.29774	-3.28023	-3.0419	-2.89162	-3.60722	-3.65007	-3.41224	-3.33428	-3.17514						Mapre2	-1.19279	-1.17458	0.01821	0.848888	-1.17458	-1.32194	-0.147363	0.237361	N.S.
Q9Z311	Mecr	Enoyl-[acyl-carrier-protein] reductase, mitochondrial	2	-0.505641	-1.11003	-1.23428	-0.388398	-0.826932	-0.815161	-1.05518	-0.777979	-0.850272	-0.910852	-0.3899	-0.893064	-0.665623	-0.491113	-1.10224	-0.908477	-0.64361	-0.835492	-0.825692	-1.17334						Hprt1	4.31087	4.39568	0.0848083	0.154725	4.39568	4.3151	-0.0805777	0.237711	N.S.
P23965	Eci1	Enoyl-CoA delta isomerase 1, mitochondrial	15	6.44337	6.23593	6.23258	5.93705	6.16357	6.25874	6.22406	6.02511	6.50657	5.86775	5.98408	6.3518	6.33432	6.28451	6.33374	6.25261	6.24924	6.2943	6.27715	5.84019						Ppia	4.20075	4.32445	0.123698	0.143567	4.32445	4.22005	-0.104397	0.23852	N.S.
Q5XIC0	Eci2	Enoyl-CoA delta isomerase 2	18	4.875	4.87844	4.78873	4.65908	4.83759	4.74938	4.91971	4.64522	4.91561	4.63584	4.88133	4.73019	4.81832	4.82242	4.87049	4.77907	4.89942	4.76205	4.85579	4.5178						Armt1	0.935422	0.855332	-0.0800899	0.206092	0.855332	0.956397	0.101065	0.239704	N.S.
Q3MIE0	Echdc3	Enoyl-CoA hydratase domain-containing protein 3, mitochondrial	5	-1.63112	-1.55736	-1.7401	-1.81883	-1.47182	-1.22094	-1.7195	-1.60026	-1.76095	-1.8791	-0.774879	-1.52788	-1.40938	-1.23336	-1.45527	-1.59809	-1.34463	-1.36411	-1.30265	-2.27858						Bdh2	-0.586144	-0.549556	0.0365882	0.792003	-0.549556	-0.770432	-0.220876	0.239923	N.S.
P14604	Echs1	Enoyl-CoA hydratase, mitochondrial	18	6.79316	6.76793	6.73195	6.47258	6.73595	6.41277	6.71173	6.62599	6.77565	6.6744	6.73188	6.72624	6.5914	6.61393	6.68026	6.48362	6.52645	6.75857	6.7944	6.48053						Ccdc22	-1.79633	-1.73836	0.0579701	0.638651	-1.73836	-1.61068	0.127682	0.239933	N.S.
P07687	Ephx1	Epoxide hydrolase 1	2	-3.85617	-4.02693	-4.45817	-4.06287	-4.17954	-5.47492	-4.27793	-3.99702	-4.16403	-3.76851	-3.93472	-4.81466	-4.49266	-4.12187	-3.87842	-3.72704	-4.04415	-4.0164	-4.17209	-4.67226						PRPS1	-2.09941	-2.24238	-0.142964	0.248753	-2.24238	-2.07463	0.167747	0.239935	N.S.
O88339	Epn1	Epsin-1	5	-2.56107	-2.69617	-2.40591	-2.73333	-2.56484	-2.34868	-2.70959	-2.51983	-2.71105	-2.52018	-2.87595	-2.63922	-2.61855	-2.40947	-2.6793	-2.45452	-2.4729	-2.44269	-2.46234	-2.22112						Cds2	-1.57871	-1.70507	-0.126361	0.632177	-1.70507	-1.4832	0.221867	0.241964	N.S.
Q9Z1Z3	Epn2	Epsin-2	2	-4.4089	-4.41769	-4.58511	-4.33902	-4.46427	-4.67046	-4.58206	-4.28219	-4.95238	-5.93925	-4.78388	-4.43583	-4.55286	-4.8634	-4.94651	-4.82569	-4.63437	-5.07347	-4.63797	-4.70587						Tnni3k	0.487948	0.534277	0.0463286	0.523182	0.534277	0.590745	0.0564679	0.242085	N.S.
B0BNG0	Emc2	ER membrane protein complex subunit 2	4	-3.53659	-3.05287	-3.35227	-3.43988	-3.19254	-3.45246	-3.23578	-2.94654	-2.97828	-3.17804	-3.67507	-3.3178	-4.07272	-3.25831	-3.22063	-3.00441	-3.06749	-3.01245	-2.8481	-3.67401						Eif3c	0.646963	0.722899	0.0759358	0.262167	0.722899	0.655832	-0.0670671	0.242664	N.S.
Q5U2V8	Emc3	ER membrane protein complex subunit 3	2	-2.66756	-3.39537	-3.1525	-3.17398	-2.93926	-3.16562	-2.82956	-2.83002	-3.10033	-2.4106	-3.01704	-3.40849	-3.21576	-3.09803	-3.29262	-2.63154	-2.74475	-2.95929	-2.90311	-2.73843						Ctsl	-0.700625	-0.694003	0.00662227	0.911928	-0.694003	-0.779196	-0.0851929	0.243382	N.S.
Q5FVL2	Emc8	ER membrane protein complex subunit 8	5	-1.04576	-1.24843	-1.22716	-0.954642	-1.06851	-1.13542	-1.09252	-1.01264	-1.21468	-1.35642	-1.29558	-1.17892	-1.19926	-1.51186	-0.981896	-1.11774	-1.052	-1.19829	-1.2058	-1.26893						H2az1	1.00269	1.24563	0.242935	0.163531	1.24563	1.04648	-0.199142	0.243796	N.S.
B5DEH2	Erlin2	Erlin-2	12	0.153518	0.250098	0.256016	-0.0801634	0.154494	0.291481	0.195919	0.368174	0.280173	0.604053	0.638535	-0.0673108	0.279335	0.460586	0.00866207	0.312099	0.415818	0.53402	0.356721	0.16314						Psmb1	1.68377	1.70737	0.0235946	0.556635	1.70737	1.65516	-0.0522015	0.244006	N.S.
P56571		ES1 protein homolog, mitochondrial	14	6.73561	6.76796	6.53659	6.44138	6.74845	6.61925	6.5123	6.62993	6.7014	6.59794	6.72476	6.54209	6.51451	6.5144	6.58513	6.4959	6.46295	6.62441	6.6519	7.00864						Kpnb1	-3.32487	-2.99425	0.330612	0.201024	-2.99425	-3.27168	-0.277427	0.244135	N.S.
Q5U2Q3		Ester hydrolase C11orf54 homolog	3	-4.06317	-3.42992	-3.33831	-3.55594	-3.61025	-3.26984	-3.77885	-3.97524	-4.16805	-3.89066	-3.75115	-3.27756	-3.48593	-3.31411	-3.6416	-3.3629	-3.4686	-3.68738	-4.65298	-3.55904						Mrpl3	-2.10851	-2.08482	0.0236948	0.869888	-2.08482	-2.30525	-0.220438	0.2442	N.S.
O88637	Pcyt2	Ethanolamine-phosphate cytidylyltransferase	11	0.630611	0.712378	0.321779	0.476594	0.724427	1.0584	0.753247	0.567199	0.269903	0.579583	0.873021	0.491139	0.538539	0.630001	0.744256	0.618284	0.592695	0.530007	0.613327	0.4855						Snrpc	-2.78541	-2.87361	-0.0881953	0.260521	-2.87361	-3.02964	-0.156032	0.244687	N.S.
Q5RKI1	Eif4a2	Eukaryotic initiation factor 4A-II	22	3.52792	3.61849	3.48087	3.43887	3.62351	3.51574	3.58272	3.61653	3.48193	3.43275	3.51598	3.37347	3.38614	3.43095	3.42469	3.48283	3.49612	3.43009	3.54819	3.44933						Tmem109	-0.720891	-0.890842	-0.169951	0.434861	-0.890842	-0.648749	0.242094	0.245099	N.S.
Q3B8Q2	Eif4a3	Eukaryotic initiation factor 4A-III	5	0.0743846	-0.0797704	0.208069	0.45685	-0.000421777	0.207957	-0.0880778	0.0192194	-0.129064	-0.137501	-0.0993383	0.0131103	-0.0977097	0.0121144	-0.102677	-0.184879	-0.0660061	-0.482373	-0.0483969	-0.032489						Isoc1	2.50116	2.50102	-0.000137711	0.998535	2.50102	2.61057	0.109549	0.245357	N.S.
Q5U2Q7	Etf1	Eukaryotic peptide chain release factor subunit 1	9	-0.188442	-0.207065	-0.19599	-0.0968305	-0.0982462	-2.52486e-05	-0.0767699	0.0186398	-0.339921	-0.193251	-0.106969	-0.150532	-0.319402	-0.236101	-0.310897	-0.0666836	-0.30158	-0.272326	-0.25839	-0.42751						Fdps	-2.38107	-2.47472	-0.0936562	0.363092	-2.47472	-2.36644	0.108278	0.245896	N.S.
P68101	Eif2s1	Eukaryotic translation initiation factor 2 subunit 1	14	1.54455	1.64786	1.52865	1.64729	1.56908	1.61977	1.58184	1.58584	1.62185	1.48768	1.48819	1.61137	1.53053	1.56146	1.50261	1.60517	1.5682	1.62743	1.49706	1.62037						Nadk2	-0.215696	-0.261043	-0.0453469	0.685297	-0.261043	-0.346238	-0.0851946	0.246543	N.S.
P81795	Eif2s3	Eukaryotic translation initiation factor 2 subunit 3, X-linked	4	-0.761419	-0.953101	-0.721283	-0.836194	-0.655766	-0.684508	-0.575396	-0.757024	-0.83509	-1.1011	-1.01812	-0.836545	-0.691502	-0.709581	-0.96071	-0.596551	-0.650106	-1.00928	-0.829744	-0.759126						Pars2	0.813653	0.800708	-0.0129455	0.898875	0.800708	0.923147	0.122439	0.246619	N.S.
C9WPN6	Eif2s3y	Eukaryotic translation initiation factor 2 subunit 3, Y-linked	2	-4.36648	-4.36647	-4.20774	-3.97344	-4.30623	-4.24716	-4.66459	-3.86077	-4.66973	-4.48874	-4.20499	-4.28436	-4.59267	-4.90616	-4.49135	-4.76989	-4.17311	-5.26683	-4.457	-4.57164						Dek	-1.09534	-1.05951	0.035831	0.662219	-1.05951	-1.18838	-0.128865	0.247065	N.S.
Q5PPG7	Eif2d	Eukaryotic translation initiation factor 2D	4	-3.91889	-3.36722	-3.77005	-3.72805	-3.93756	-3.83126	-3.93429	-4.12322	-4.18448	-3.67484	-3.67009	-3.77988	-3.55719	-3.468	-3.6321	-3.3781	-3.96274	-3.74684	-4.0558	-4.04257						Kank2	1.66662	1.67797	0.0113466	0.779991	1.67797	1.54758	-0.130384	0.247281	N.S.
Q1JU68	Eif3a	Eukaryotic translation initiation factor 3 subunit A	30	0.963401	1.06874	0.934087	0.930992	1.02352	0.978491	1.01313	0.993008	0.991732	0.987114	1.00846	0.926589	0.897835	0.989206	1.03131	1.12405	1.06814	0.980628	0.923259	1.05014						Bves	0.863601	0.849951	-0.0136492	0.917548	0.849951	1.08547	0.23552	0.247287	N.S.
Q4G061	Eif3b	Eukaryotic translation initiation factor 3 subunit B	18	0.298007	0.409615	0.36179	0.248298	0.359964	0.514857	0.455718	0.49931	0.398779	0.2841	0.313773	0.383744	0.297398	0.456682	0.391721	0.239457	0.307251	0.41237	0.472949	0.303523						Gstm5	3.00349	2.94857	-0.054919	0.560917	2.94857	3.18571	0.237144	0.247459	N.S.
B5DFC8	Eif3c	Eukaryotic translation initiation factor 3 subunit C	17	0.734654	0.884856	0.601544	0.651005	0.742436	0.63459	0.741909	0.63073	0.653325	0.618606	0.606261	0.542143	0.607131	0.764135	0.715146	0.640653	0.577426	0.628678	0.722883	0.631454						Gng5	-2.29785	-2.00295	0.294893	0.490908	-2.00295	-1.86121	0.141748	0.248463	N.S.
Q6AYK8	Eif3d	Eukaryotic translation initiation factor 3 subunit D	9	-0.886544	-0.866202	-1.06028	-1.02087	-1.10555	-0.447786	-0.725408	-0.695483	-0.933154	-0.730781	-0.526688	-0.784043	-0.889539	-0.556445	-0.863765	-0.823729	-0.84248	-0.812731	-0.627544	-0.942258						Ube2n	2.81124	2.81348	0.00224075	0.948599	2.81348	2.75743	-0.0560547	0.248955	N.S.
Q641X8	Eif3e	Eukaryotic translation initiation factor 3 subunit E	14	1.74858	1.88481	1.71604	1.74366	1.85653	1.71812	1.8337	1.81578	1.80238	1.74088	1.71989	1.69037	1.82797	1.79774	1.82764	1.82245	1.70055	1.7041	1.84967	1.80368						Emc2	-3.50891	-3.31483	0.194077	0.322543	-3.31483	-3.15822	0.156609	0.250754	N.S.
Q5RK09	Eif3g	Eukaryotic translation initiation factor 3 subunit G	5	-1.99943	-1.85554	-1.94468	-1.94182	-2.22723	-1.67178	-1.90619	-1.95017	-2.07941	-2.26997	-1.99035	-1.91039	-1.8722	-1.86904	-2.05934	-1.8594	-1.95934	-1.91275	-2.06859	-1.81193						Cmbl	2.62479	2.70332	0.0785318	0.360255	2.70332	2.57135	-0.131978	0.251298	N.S.
Q6P9U8	Eif3h	Eukaryotic translation initiation factor 3 subunit H	5	-2.18515	-2.23276	-2.20402	-2.33073	-2.33558	-2.62583	-2.26677	-2.45921	-2.10733	-2.33716	-2.18208	-2.48851	-2.3193	-2.40258	-2.25131	-2.27196	-2.18467	-2.30552	-1.97181	-2.34608						Rras	1.06009	1.02859	-0.0314944	0.583135	1.02859	1.10571	0.0771204	0.251916	N.S.
B0BNA7	Eif3i	Eukaryotic translation initiation factor 3 subunit I	10	0.260312	0.310058	0.132188	0.377211	0.271241	0.299899	0.279962	0.300491	0.280594	0.359884	0.222037	0.433106	0.34842	0.380847	0.316858	0.200617	0.36134	0.303792	0.331746	0.282159						Pa2g4	-1.62632	-1.62237	0.00394762	0.969447	-1.62237	-1.93573	-0.313361	0.253008	N.S.
A0JPM9	Eif3j	Eukaryotic translation initiation factor 3 subunit J	12	1.1814	1.36997	1.22246	1.18283	1.18968	1.21909	1.25114	1.28741	1.14738	1.17598	1.35444	1.40815	1.27507	1.20817	1.24643	1.22255	1.30519	1.20136	1.29085	1.17531						Glyr1	-3.16397	-3.06015	0.103826	0.44523	-3.06015	-3.27411	-0.213958	0.253553	N.S.
P63074	Eif4e	Eukaryotic translation initiation factor 4E	4	-0.220294	-0.166979	-0.118625	-0.0990404	-0.220653	-0.131722	-0.123122	-0.202499	-0.238331	-0.287388	-0.0836462	-0.154023	-0.442293	-0.553082	-0.160092	-0.166294	-0.281996	-0.261337	-0.231829	-0.261535						Tpm1	6.4594	6.44474	-0.014663	0.886564	6.44474	6.56018	0.115443	0.25445	N.S.
Q5XI72	Eif4h	Eukaryotic translation initiation factor 4H	8	0.259558	0.353719	0.338388	0.256203	0.0727479	0.182655	0.207334	0.260078	0.0980975	-0.0892465	0.432339	0.538881	0.214745	0.195887	0.132891	0.338461	0.187573	0.232421	0.0855122	0.190756						Habp4	-5.00402	-4.34905	0.654964	0.150823	-4.34905	-4.81418	-0.465125	0.255403	N.S.
Q07205	Eif5	Eukaryotic translation initiation factor 5	13	0.147727	0.411994	0.272609	0.466356	0.263284	0.328261	0.278039	0.36092	0.391107	0.0517873	0.260346	0.515375	0.268268	0.272567	0.351737	0.408032	0.23133	0.465221	0.314275	0.317185						Grpel1	2.84124	2.79586	-0.0453829	0.67186	2.79586	2.70697	-0.0888855	0.256968	N.S.
Q3T1J1	Eif5a	Eukaryotic translation initiation factor 5A-1	14	3.44209	3.54845	3.54532	3.59678	3.50385	3.38708	3.49772	3.49584	3.56755	3.39715	3.46348	3.55215	3.43551	3.58649	3.50227	3.41628	3.40069	3.51692	3.55826	3.37641							0.0371267	0.0398684	0.0027417	0.974224	0.0398684	-0.0353669	-0.0752353	0.256972	N.S.
B2GUV7	Eif5b	Eukaryotic translation initiation factor 5B	2	-3.93935	-3.92034	-3.77339	-3.78155	-3.71289	-4.41858	-3.67115	-4.03676	-3.75251	-3.62415	-4.09459	-3.85266	-3.80258	-4.1857	-4.09829	-4.63668	-3.66619	-4.01903	-3.78141	-3.98082						Ist1	-1.48872	-1.4935	-0.00478261	0.934382	-1.4935	-1.42886	0.0646388	0.258347	N.S.
Q3KRD8	Eif6	Eukaryotic translation initiation factor 6	7	-0.402314	-0.378599	-0.339855	-0.290996	-0.428034	-0.321513	-0.364251	-0.222979	-0.492429	-0.398935	-0.355356	-0.0977304	-0.16857	-0.332729	-0.461708	-0.265636	-0.404921	-0.257698	-0.536025	-0.186563						Cpped1	-3.09662	-3.1155	-0.0188846	0.850631	-3.1155	-2.92924	0.186262	0.258602	N.S.
Q5XIC2	Ecsit	Evolutionarily conserved signaling intermediate in Toll pathway, mitochondrial	11	0.940489	0.571849	0.698934	0.7595	0.699285	1.31807	0.978967	1.06827	0.883079	1.04491	0.931972	0.521233	0.861429	0.996318	0.947123	1.07222	1.03839	0.806207	0.519214	0.921209						Hint3	-3.33853	-3.4728	-0.134268	0.713777	-3.4728	-3.19703	0.275775	0.258709	N.S.
Q62824	Exoc4	Exocyst complex component 4	6	-3.64905	-3.65154	-3.38925	-3.48958	-3.65916	-3.60177	-3.6489	-3.43274	-4.13726	-3.37657	-3.85562	-3.89049	-3.7363	-3.99201	-3.38879	-3.6631	-3.53576	-3.90064	-3.35226	-3.40556						Ptgr2	0.915841	1.08972	0.173883	0.269957	1.08972	0.873642	-0.216083	0.258718	N.S.
Q6AYG3	Prune1	Exopolyphosphatase PRUNE1	9	-1.45044	-1.68322	-1.67687	-1.48122	-1.69562	-1.15892	-1.4632	-1.41001	-1.54295	-1.84763	-1.71215	-1.62537	-1.50963	-1.38079	-1.42107	-1.30636	-1.41138	-1.35374	-1.46757	-1.66125						Isyna1	-2.45357	-2.40478	0.0487913	0.661453	-2.40478	-2.25471	0.150065	0.258768	N.S.
Q80U96	Xpo1	Exportin-1	19	0.197446	0.280414	0.364756	0.129556	0.30283	0.132318	0.337376	0.227726	0.331404	0.273147	0.238708	0.325634	0.269024	0.330981	0.250394	0.271638	0.25929	0.354839	0.279842	0.393906						Cdh2	3.3448	3.47897	0.134166	0.200078	3.47897	3.57592	0.0969454	0.261712	N.S.
Q9Z1X1	Esyt1	Extended synaptotagmin-1	14	-0.229935	-0.196315	-0.0593673	-0.152326	-0.197008	-0.418036	-0.247599	-0.39039	-0.123512	0.292944	-0.379262	-0.396561	-0.386037	-0.352801	-0.137453	-0.31236	-0.0735679	-0.146392	0.094731	-0.0682675						Pitpna	-0.39099	-0.421494	-0.0305035	0.692984	-0.421494	-0.320676	0.100817	0.26173	N.S.
Q62894	Ecm1	Extracellular matrix protein 1	4	-2.07969	-2.32317	-2.35268	-2.03614	-2.05136	-2.14906	-2.58963	-2.06023	-2.43996	-2.57971	-2.25948	-2.11044	-2.04731	-1.48879	-2.08866	-2.37754	-2.87487	-2.49286	-2.61047	-2.56741						Dhrs7b	-6.33521	-5.40994	0.925276	0.0609742	-5.40994	-5.1084	0.301532	0.262361	N.S.
B2GUZ5	Capza1	F-actin-capping protein subunit alpha-1	10	0.518808	0.358684	0.428581	0.623338	0.708809	0.592837	0.525559	0.396004	0.398832	0.599952	0.441526	0.534727	0.553427	0.449924	0.307995	0.415264	0.61085	0.520533	0.473669	0.580328						Spr	1.00683	1.03604	0.0292038	0.571539	1.03604	0.920409	-0.115628	0.262878	N.S.
Q3T1K5	Capza2	F-actin-capping protein subunit alpha-2	13	2.95081	2.96281	2.80661	2.8264	2.92585	3.02534	2.94513	2.90173	2.91047	2.83831	2.95161	2.8349	2.79142	3.05163	2.96469	2.97907	2.9211	3.09369	3.05963	2.76221						Sf3b4	-4.03268	-3.98063	0.0520463	0.683898	-3.98063	-4.29143	-0.3108	0.262898	N.S.
Q5XI32	Capzb	F-actin-capping protein subunit beta	16	3.8591	3.93875	3.85877	3.87808	3.93699	3.82917	3.8702	3.82277	3.87929	3.80311	3.85433	3.82231	3.82957	3.7985	3.87664	3.78161	3.89597	3.8709	3.91102	3.8815						Pgd	1.61591	1.72144	0.105528	0.212214	1.72144	1.80942	0.0879841	0.263215	N.S.
Q63042	Gfer	FAD-linked sulfhydryl oxidase ALR	3	-3.33373	-3.50367	-3.81351	-3.9583	-3.50433	-3.18113	-3.76252	-3.26131	-3.30013	-3.82617	-3.51293	-2.87493	-3.4255	-3.21992	-3.67528	-3.41194	-3.33617	-3.2175	-3.29229	-3.53431						Ndufaf5	-2.24555	-2.33199	-0.0864378	0.538335	-2.33199	-2.17093	0.161059	0.264891	N.S.
Q32PX7	Fubp1	Far upstream element-binding protein 1	14	0.59281	0.628201	0.679055	0.694563	0.552198	0.171617	0.508965	0.388854	0.604292	0.253561	0.539005	0.716358	0.542278	0.582385	0.275385	0.417647	0.515406	0.410747	0.430611	0.639457						Lmod2	1.28687	1.32867	0.041798	0.554131	1.32867	1.40099	0.0723168	0.267322	N.S.
Q99PF5	Khsrp	Far upstream element-binding protein 2	14	-0.0926636	-0.0525344	0.181467	0.0201727	0.0327619	-0.429809	-0.357183	-0.248253	0.00816557	-0.00123596	-0.213614	0.127485	-0.0434123	-0.0932318	-0.0641423	-0.195809	-0.195926	-0.105767	-0.202232	0.14893						Strn3	-1.00339	-1.04156	-0.0381704	0.590352	-1.04156	-1.12871	-0.0871462	0.267699	N.S.
P05369	Fdps	Farnesyl pyrophosphate synthase	4	-2.30113	-2.64958	-2.45665	-2.61921	-2.34704	-2.36702	-2.32661	-2.2196	-2.53324	-2.38576	-2.45139	-2.27418	-2.20206	-2.5857	-2.392	-2.17178	-1.97862	-2.2562	-2.2698	-2.26747						Tppp3	-0.734804	-0.714274	0.02053	0.920374	-0.714274	-0.896739	-0.182465	0.268096	N.S.
Q924K2	Faf1	FAS-associated factor 1	6	-1.72906	-1.61691	-1.61734	-1.57953	-2.06645	-1.77553	-1.61724	-1.62586	-1.53914	-2.07964	-1.58203	-1.57034	-1.98672	-1.36726	-1.57009	-1.58195	-1.37758	-1.47767	-1.72825	-1.91405						Clip1	-0.308601	-0.386911	-0.0783093	0.354089	-0.386911	-0.308573	0.0783376	0.268872	N.S.
Q5BK32	Faf2	FAS-associated factor 2	3	-3.73305	-2.29949	-3.15735	-2.63489	-2.86868	-3.14906	-3.9156	-3.4043	-3.1843	-2.55154	-3.94716	-4.44898	-3.90444	-2.71405	-3.54082	-3.23226	-3.453	-3.56561	-3.46541	-3.49562						Myh4	-2.91636	-2.4638	0.452556	0.111536	-2.4638	-2.13388	0.329915	0.269609	N.S.
P85845	Fscn1	Fascin	13	0.615339	0.780986	1.02033	0.800255	0.848501	0.737269	0.731032	0.849297	0.782513	0.767319	0.799425	0.641077	0.736214	0.627319	0.899799	0.609056	0.904633	0.51656	0.667353	0.945839						Slc25a20	5.23546	5.1088	-0.126658	0.296805	5.1088	5.25088	0.142078	0.269726	N.S.
Q5M7V7	Fastkd2	FAST kinase domain-containing protein 2, mitochondrial	5	-2.71935	-2.83778	-2.92744	-2.91832	-2.65182	-2.40073	-2.44981	-2.59068	-2.63967	-2.43091	-2.64733	-2.62801	-2.60215	-2.34307	-2.78115	-2.69286	-2.811	-2.61632	-2.65978	-3.07913						Apoc2	-1.98829	-1.72659	0.261695	0.568683	-1.72659	-2.09999	-0.373395	0.270013	N.S.
Q5M9G9	Tbrg4	FAST kinase domain-containing protein 4	16	0.671355	0.50913	0.630772	0.439248	0.638172	0.846766	0.775148	0.586926	0.612339	0.600437	0.669514	0.408445	0.467809	0.560829	0.730973	0.732768	0.603879	0.579785	0.843045	0.321193						Wbp2	-0.864687	-0.923881	-0.0591938	0.524423	-0.923881	-1.03164	-0.107757	0.270055	N.S.
P12785	Fasn	Fatty acid synthase	2	-3.06763	-3.04276	-3.48935	-2.92044	-2.87961	-4.40802	-3.20104	-2.64736	-3.09212	-3.03718	-3.5131	-3.34685	-3.25468	-3.14059	-3.18638	-3.61046	-3.15043	-4.17884	-3.68915	-3.29581						Sdcbp	-1.27772	-1.36424	-0.0865226	0.613525	-1.36424	-1.53862	-0.174384	0.270364	N.S.
P55053	Fabp5	Fatty acid-binding protein 5	8	1.23393	1.71913	1.21059	1.69473	1.10848	1.03164	0.904223	1.59378	1.34797	1.04635	1.36292	1.43845	1.33846	1.2761	1.21855	1.15388	0.788189	1.19711	0.91907	1.6027						Impa2	0.470972	0.286113	-0.184859	0.362451	0.286113	0.133129	-0.152984	0.270632	N.S.
P70623	Fabp4	Fatty acid-binding protein, adipocyte	10	5.73319	5.72301	5.76579	5.72395	5.61637	5.54836	5.67661	5.43808	5.947	5.3997	5.63505	5.79022	5.73099	5.82783	5.85585	5.46332	5.64473	5.88266	5.90865	5.62645						Ociad1	1.90348	1.82136	-0.0821229	0.385525	1.82136	1.94653	0.125173	0.270718	N.S.
P07483	Fabp3	Fatty acid-binding protein, heart	11	8.66748	8.54935	8.52682	8.26513	8.37575	8.30538	8.32948	8.43442	8.55863	8.27422	8.48571	8.60954	8.59031	8.46339	8.6859	8.48183	8.44592	8.45618	8.51812	8.21104						Hopx	-3.95277	-3.74056	0.212206	0.643647	-3.74056	-3.29109	0.44947	0.272581	N.S.
Q923V4	Fbxo6	F-box only protein 6	6	-1.8449	-1.72831	-2.173	-2.20849	-2.15869	-2.09584	-2.20302	-1.78025	-2.02653	-2.26997	-2.02521	-1.87915	-2.21553	-1.96336	-1.83167	-1.93991	-1.81259	-1.90162	-1.85992	-1.89619						Atp6v1e1	-0.014292	-0.0808895	-0.0665975	0.290059	-0.0808895	0.00768704	0.0885765	0.272969	N.S.
P19132	Fth1	Ferritin heavy chain	7	1.12666	0.226868	0.436134	0.356303	0.480575	1.4937	0.158563	0.208324	-0.130763	0.203657	1.56039	0.190359	-0.197587	-0.0249261	-0.312129	-0.209877	0.219344	-0.565494	0.354296	-0.657052						Abcb8	2.11867	2.03676	-0.0819069	0.326408	2.03676	2.13081	0.0940499	0.273581	N.S.
Q9QX79	Fetub	Fetuin-B	14	2.94575	2.77662	2.84216	3.28399	3.28034	2.78982	3.29142	3.17457	3.2163	2.9166	3.05504	3.40973	3.2141	3.4469	3.50562	3.23117	3.40891	2.60642	2.86026	3.03973						Cacybp	-1.29124	-1.22353	0.0677126	0.478598	-1.22353	-1.33153	-0.108007	0.27392	N.S.
P14480	Fgb	Fibrinogen beta chain	2	2.43582	1.91038	2.8339	2.20876	1.65317	2.5515	2.74599	1.92384	2.58602	1.98303	1.83844	1.59891	2.22457	2.44312	2.9892	1.85292	1.85167	2.26057	1.98036	1.82618						Sdhaf2	-1.08561	-1.12865	-0.0430322	0.436461	-1.12865	-1.24497	-0.116321	0.274871	N.S.
P02680	Fgg	Fibrinogen gamma chain	23	5.32236	4.77359	5.66395	5.01532	4.45405	5.0962	5.47345	4.77837	5.48194	4.83231	4.69476	4.51708	5.07098	4.90646	5.75013	4.77336	4.69979	5.07162	4.75836	4.7187						Mrpl41	-0.983441	-0.926412	0.0570282	0.734143	-0.926412	-1.10546	-0.179048	0.277454	N.S.
P61149	Fgf1	Fibroblast growth factor 1	6	0.204166	0.0666346	0.0791911	0.206371	0.156481	0.195302	0.217713	0.496459	0.0184323	-0.203096	-0.0665356	0.414032	0.0738688	-0.206708	0.0682103	0.35287	0.16183	0.297808	0.0278001	0.143801						Rps20	1.14284	1.14317	0.000333536	0.995855	1.14317	1.27154	0.128364	0.277534	N.S.
Q9WVH8	Fbln5	Fibulin-5	12	1.41112	1.21002	1.07427	1.53046	2.11204	1.33321	1.29633	1.33957	1.62247	2.53186	1.44568	1.26245	1.25569	1.18183	1.45564	1.18434	1.31554	1.18938	0.966695	1.52248						Pkia	-1.95681	-1.99464	-0.0378259	0.88883	-1.99464	-2.30326	-0.308622	0.277937	N.S.
Q8K4T4	Filip1	Filamin-A-interacting protein 1	3	-4.76508	-4.25179	-4.03818	-4.50091	-4.4419	-4.57263	-5.46295	-4.502	-4.55413	-3.94217	-4.80367	-4.68593	-4.74308	-4.0829	-4.33962	-4.40091	-4.57758	-4.38404	-4.88194	-4.27429						Abcc9	-6.0741	-5.4668	0.6073	0.309779	-5.4668	-6.08361	-0.616806	0.278264	N.S.
D3ZHA0	Flnc	Filamin-C	84	5.46734	5.57928	5.4342	5.32433	5.5887	5.23448	5.45325	5.5361	5.52429	5.75736	5.53307	5.20793	5.36008	5.28276	5.30976	5.41407	5.50444	5.37636	5.56986	5.80848						Yars1	-0.690832	-0.646796	0.0440353	0.334545	-0.646796	-0.709243	-0.0624472	0.278676	N.S.
Q9EQ76	Fmo3	Flavin-containing monooxygenase 3	2	-3.87958	-4.96028	-5.12786	-4.56264	-4.07264	-5.03022	-4.77225	-4.77447	-4.7554	-4.03286	-4.67521	-4.48948	-4.85987	-5.53324	-5.15564	-4.86166	-4.36631	-4.8103	-6.07823	-5.53475						Sdhd	-0.0986746	0.038013	0.136688	0.249014	0.038013	0.151062	0.113049	0.278926	N.S.
Q9Z1E1	Flot1	Flotillin-1	6	0.233506	-0.38771	-3.25962	-0.33739	-2.19671	-0.26049	-0.431873	0.0781851	0.254896	-2.66885	-1.79515	-2.30369	-1.61986	-1.34708	-0.61872	-0.217948	-1.32096	-1.93731	-0.531472	-2.22284						Hsd17b4	3.1817	3.21385	0.0321496	0.707924	3.21385	3.08252	-0.131327	0.279255	N.S.
Q9Z2S9	Flot2	Flotillin-2	15	1.075	0.579692	-1.17169	0.371843	-1.09358	0.632364	0.409266	0.944662	1.19017	-1.15567	-1.51593	-0.95253	-0.976888	-1.33486	0.395075	1.10795	-0.30241	-1.14582	-1.03179	-0.804368						Clpx	0.829118	0.767414	-0.0617043	0.0903073	0.767414	0.696606	-0.0708081	0.279471	N.S.
Q9WUH4	Fhl1	Four and a half LIM domains protein 1	15	3.59777	3.51183	3.40499	3.65613	3.78716	3.60011	3.47497	3.68851	3.42798	3.86974	3.74068	3.40587	3.4552	3.45341	3.30269	3.53983	3.65904	3.42504	3.34749	3.75282						Ptbp1	-1.58963	-1.46301	0.126624	0.0828868	-1.46301	-1.56094	-0.097931	0.279592	N.S.
O35115	Fhl2	Four and a half LIM domains protein 2	27	6.28888	6.47428	6.13273	6.7185	5.33578	6.58042	6.2568	6.39146	6.53968	5.27812	6.13454	6.59169	6.35051	6.81331	6.19303	6.27211	5.8231	6.28074	5.59315	5.17945						Fabp5	1.32689	1.39337	0.0664768	0.635936	1.39337	1.18479	-0.208579	0.281398	N.S.
D3ZYW7	Fxn	Frataxin, mitochondrial	4	-1.78623	-1.62334	-1.66397	-1.73277	-1.83508	-2.29338	-1.90052	-1.62471	-1.6553	-1.75859	-1.79215	-1.25453	-1.48409	-1.30351	-1.5696	-1.47262	-1.56839	-1.36569	-1.40589	-2.24876						Dbi	3.57559	3.45224	-0.123351	0.0823856	3.45224	3.52878	0.0765397	0.282225	N.S.
P05065	Aldoa	Fructose-bisphosphate aldolase A	10	6.66755	6.74832	6.64965	6.55871	6.72633	6.73922	6.6696	6.75013	6.80757	6.53749	6.71727	6.73061	6.50555	6.35762	6.7376	6.78351	6.65965	6.60942	6.67217	6.40503						RPS15A	2.31283	2.41005	0.0972198	0.232385	2.41005	2.45724	0.0471941	0.282565	N.S.
P09117	Aldoc	Fructose-bisphosphate aldolase C	2	3.00409	3.18169	3.02261	3.19476	3.17521	3.3284	3.18216	3.24503	3.38158	3.15915	2.97817	3.10689	3.06657	3.234	3.30859	3.02889	3.08356	3.29831	3.41957	3.07157						Gnb2	0.374264	0.258314	-0.11595	0.185308	0.258314	0.350217	0.0919035	0.283147	N.S.
B2RYW9	Fahd2	Fumarylacetoacetate hydrolase domain-containing protein 2	12	2.85223	3.06372	2.80111	2.82757	3.03006	3.04107	2.93567	2.9637	2.85844	2.81513	2.95082	3.06801	2.86205	2.97056	2.94653	2.96848	2.94222	3.03359	3.06158	2.6481						G6pdx	-0.641666	-0.429798	0.211869	0.177933	-0.429798	-0.629067	-0.19927	0.283995	N.S.
Q66HG4	Galm	Galactose mutarotase	4	-1.57916	-1.84204	-1.75158	-1.88928	-1.66263	-1.98297	-2.077	-1.59394	-1.83253	-1.96568	-1.67555	-1.69052	-1.96357	-1.83772	-1.37524	-1.9689	-1.66857	-2.16221	-2.20122	-1.92723						Etfb	7.54381	7.58519	0.0413715	0.451585	7.58519	7.48497	-0.100215	0.284365	N.S.
P43424	Galt	Galactose-1-phosphate uridylyltransferase	7	-1.69824	-1.60934	-1.4979	-1.49685	-1.8521	-1.81485	-1.5959	-1.20585	-1.45948	-1.79052	-1.4349	-1.30819	-1.44955	-1.88805	-1.04982	-1.77688	-1.04154	-1.13755	-1.44267	-1.50645						Canx	-1.96203	-1.96692	-0.00489151	0.970505	-1.96692	-1.80163	0.165287	0.285212	N.S.
P11762	Lgals1	Galectin-1	10	5.05521	5.10622	5.1453	5.13779	5.25806	5.28633	5.02029	5.10467	5.26238	5.20948	4.95188	5.01954	4.95594	5.10735	5.34134	5.20159	5.15351	4.9058	5.00562	5.08854						Mtus1	-2.53392	-2.47445	0.0594697	0.789788	-2.47445	-2.67763	-0.20318	0.285256	N.S.
P08699	Lgals3	Galectin-3	4	-1.51216	-2.23383	-0.781169	-1.69639	-0.801396	-2.10287	-2.1336	-2.52323	-1.27482	-0.78109	-2.22394	-2.10524	-2.04388	-1.90287	-1.13326	-2.7018	-1.74628	-1.60498	-1.9208	-1.23268						Glul	0.0718678	-0.073439	-0.145307	0.306281	-0.073439	-0.227776	-0.154337	0.28538	N.S.
O70513	Lgals3bp	Galectin-3-binding protein	2	-4.35809	-4.14515	-3.32565	-3.62896	-3.95999	-3.85072	-4.13043	-4.09358	-3.67117	-3.57923	-4.2883	0.283485	-4.37047	-4.75119	-3.8391	-4.41497	-4.80323	-5.16911	-3.79509	-2.71028						Mrpl22	-0.613169	-0.618631	-0.00546241	0.970441	-0.618631	-0.775254	-0.156622	0.28662	N.S.
P47967	Lgals5	Galectin-5	5	0.813668	1.32289	-1.94244	2.67416	0.551118	0.715644	1.2028	1.34051	0.641595	0.10802	0.562187	2.02084	0.84707	0.897696	-4.30535	-2.2032	0.437959	1.46292	1.60161	-0.0981473						Itga1	-3.04249	-3.06724	-0.0247506	0.870626	-3.06724	-2.95798	0.109264	0.286797	N.S.
Q62847	Add3	Gamma-adducin	10	-0.201979	-0.497031	-0.333649	-0.258931	-0.532469	-0.728502	-0.317146	-0.645928	-0.532405	-0.244065	-0.537067	-0.317666	-0.630679	-0.462968	-0.394327	-0.643491	-0.466459	-0.256141	-0.420478	-0.569654						Add3	-0.468541	-0.364812	0.103729	0.255676	-0.364812	-0.493609	-0.128797	0.289265	N.S.
P60522	Gabarapl2	Gamma-aminobutyric acid receptor-associated protein-like 2	2	-3.98285	-3.25769	-3.51573	-3.77983	-3.93579	-3.63546	-3.10334	-3.52802	-4.09212	-4.38486	-3.67863	-3.57634	-3.73424	-3.34367	-4.41417	-4.58934	-4.80659	-4.70294	-4.37712	-5.16404						Magoh	-4.84716	-4.96746	-0.120301	0.589512	-4.96746	-4.83609	0.131367	0.289844	N.S.
P07323	Eno2	Gamma-enolase	6	-0.249825	-0.321727	-0.562309	-0.374784	-0.323731	-0.250437	-0.343734	-0.465448	-0.456299	-0.334055	-0.322544	-0.0838236	-0.654933	-0.278863	-0.796619	-0.573513	-0.574855	-0.323657	-0.762578	-0.373663						Tomm70	1.28119	1.31571	0.0345172	0.677935	1.31571	1.40537	0.0896672	0.290002	N.S.
Q63544	Sncg	Gamma-synuclein	4	-2.4817	-2.45767	-2.47519	-2.56507	-3.21884	-2.78153	-2.77438	-4.21066	-1.78489	-2.33086	-2.8779	-1.45219	-2.15136	-1.69232	-2.55967	-3.18853	-2.63756	-1.51392	-2.12153	-2.46595						Prdx2	4.78366	4.79708	0.0134202	0.821186	4.79708	4.72098	-0.0761015	0.290559	N.S.
P08050	Gja1	Gap junction alpha-1 protein	10	1.48315	1.44086	1.59642	1.1695	1.03417	1.19281	1.49709	1.01172	1.89771	0.746629	1.0108	1.2486	1.23294	1.18588	1.32131	1.25403	1.33006	1.60066	1.30848	1.48647						Tmlhe	-0.142011	-0.416607	-0.274596	0.209028	-0.416607	-0.18315	0.233457	0.290714	N.S.
P41542	Uso1	General vesicular transport factor p115	13	0.143056	0.0872139	0.227419	0.316286	0.238562	0.0140224	0.285505	0.375181	0.196165	0.241703	0.0784513	0.149811	0.207454	0.034073	0.239558	0.144481	0.0863803	0.129498	0.191431	0.289797							7.83498	7.89723	0.0622536	0.804913	7.89723	7.57815	-0.319081	0.290966	N.S.
Q08602	Rabggta	Geranylgeranyl transferase type-2 subunit alpha	14	0.264931	0.192309	0.249889	0.438855	0.24523	0.132889	0.225412	0.30885	0.102638	0.239726	0.114104	0.132722	0.360368	0.319358	0.285941	0.229212	0.411892	0.399607	0.419759	0.203898						Ubr4	-0.24241	-0.155475	0.0869354	0.190607	-0.155475	-0.223534	-0.0680593	0.292136	N.S.
Q08603	Rabggtb	Geranylgeranyl transferase type-2 subunit beta	4	-2.33251	-2.32863	-2.37213	-2.16264	-2.83487	-2.30859	-2.36499	-2.1748	-2.47139	-2.39377	-2.50926	-2.61863	-2.04989	-2.21275	-2.51956	-2.44116	-2.1932	-2.40608	-2.36119	-2.49337						Fam210a	0.6645	0.556478	-0.108023	0.280555	0.556478	0.66757	0.111092	0.292367	N.S.
Q63228	Gmfb	Glia maturation factor beta	5	-0.960526	-1.14129	-1.01328	-1.03965	-1.01282	-0.718545	-1.01405	-1.16835	-1.06936	-0.907086	-0.880228	-0.924018	-0.847132	-0.727119	-0.889104	-0.914269	-0.918043	-0.837951	-0.853717	-1.22386						Tcea1	-2.46443	-2.626	-0.161572	0.111117	-2.626	-2.8009	-0.174898	0.294348	N.S.
P47819	Gfap	Glial fibrillary acidic protein	2	-2.93385	-2.71923	-3.29813	-2.53757	-3.922	-2.41554	-2.81156	-3.10154	-3.25798	-3.5192	-3.30568	-3.54343	-3.62123	-2.90452	-3.7359	-3.11241	-3.28305	-3.49382	-3.94916	-3.14861						Pcmt1	2.94789	2.97087	0.0229778	0.505004	2.97087	2.93091	-0.0399606	0.29446	N.S.
P05370	G6pdx	Glucose-6-phosphate 1-dehydrogenase	11	-0.582302	-0.746882	-0.258188	-0.310431	-0.251185	-1.14202	-0.585029	-0.671647	-0.423974	-0.322666	-0.98813	-0.478889	-0.629327	-0.715343	-0.396643	-0.959601	-0.636131	-0.515212	-0.535969	-0.488777						Afg1l	2.49174	2.42454	-0.0671978	0.480961	2.42454	2.55699	0.132453	0.294617	N.S.
Q6P6V0	Gpi	Glucose-6-phosphate isomerase	28	5.59059	5.66062	5.63143	5.46303	5.66318	5.634	5.62278	5.69674	5.72492	5.69943	5.65547	5.55269	5.44468	5.40925	5.64599	5.69507	5.52593	5.64073	5.74164	5.56596						Phka1	-4.53748	-4.57675	-0.039263	0.864188	-4.57675	-4.23179	0.344954	0.294765	N.S.
P10860	Glud1	Glutamate dehydrogenase 1, mitochondrial	7	3.6723	3.72003	3.51589	3.32407	3.67174	3.5865	3.45463	3.54673	3.63019	3.53275	3.5783	3.76275	3.63574	3.88158	3.65186	3.60237	3.59483	3.69247	3.57594	3.39195						Cat	4.07981	4.1189	0.0390896	0.760428	4.1189	3.92137	-0.197534	0.295039	N.S.
Q62640	Grid1	Glutamate receptor ionotropic, delta-1	2	-0.89913	-1.53604	-0.947708	-1.87888	-2.03398	-1.12406	-1.65343	-1.52683	-1.45876	-1.21931	-1.20694	-2.99375	-3.51522	-1.6301	-2.1171	-1.74967	-1.93736	-1.71941	-1.85263	-2.50812						Farsa	-0.0833061	-0.11648	-0.033174	0.593692	-0.11648	-0.0553188	0.0611613	0.295096	N.S.
P19468	Gclc	Glutamate--cysteine ligase catalytic subunit	4	-2.4168	-2.88365	-2.93949	-2.01263	-2.57438	-3.21601	-2.82684	-2.73609	-2.72776	-2.47191	-3.06016	-2.92966	-2.46719	-2.72352	-2.54927	-2.74515	-2.87382	-3.10809	-2.94888	-2.99142						Crip2	3.93695	4.04233	0.105387	0.0941198	4.04233	4.14162	0.0992865	0.29706	N.S.
P48508	Gclm	Glutamate--cysteine ligase regulatory subunit	5	-1.44534	-1.39494	-1.41541	-1.08616	-1.63809	-1.64084	-1.3165	-1.40131	-1.39842	-1.61178	-1.52367	-1.03622	-1.33805	-1.29083	-1.25942	-1.19153	-1.44607	-1.44538	-1.29417	-1.38375						Cisd1	4.81137	4.85604	0.0446719	0.53182	4.85604	4.917	0.0609639	0.297094	N.S.
P13264	Gls	Glutaminase kidney isoform, mitochondrial	2	-4.74589	-4.45962	-5.3812	-4.37427	-4.30914	-5.12783	-5.16703	-4.13947	-5.09726	-4.30595	-4.63165	-4.5307	-4.59278	-4.32409	-4.46373	-4.97304	-4.62183	-5.13169	-4.90075	-5.4321						Pcna	-4.68575	-4.24929	0.436467	0.238443	-4.24929	-4.55077	-0.301482	0.297125	N.S.
P09606	Glul	Glutamine synthetase	8	-0.0442603	-0.0661427	-0.21937	-0.162639	0.125218	-0.56856	-0.444945	-0.139041	0.0862771	-0.0726104	-0.290302	0.36383	0.288295	0.0695591	-0.0720439	-0.496937	0.151191	0.715144	0.132913	-0.268192						Nfs1	1.46224	1.46503	0.00278528	0.948504	1.46503	1.40404	-0.0609833	0.297668	N.S.
Q66H61	Qars1	Glutamine--tRNA ligase	22	1.29892	1.3575	1.31819	1.26781	1.30234	1.2321	1.34015	1.36053	1.12309	1.10679	1.22088	1.13274	1.19158	1.16556	1.21745	1.34662	1.29873	1.10835	1.1009	1.22709						Rer1	-3.84268	-3.69919	0.143486	0.42155	-3.69919	-3.46418	0.235012	0.29767	N.S.
P50123	Enpep	Glutamyl aminopeptidase	6	-1.78351	-1.4707	-1.6009	-1.46288	-1.81388	-1.71083	-1.78786	-1.51753	-2.30715	-1.41868	-1.73305	-1.87467	-1.74979	-1.70869	-1.93863	-1.83238	-1.81395	-1.77956	-1.73485	-1.50531						Limd1	0.842434	0.887351	0.0449168	0.695139	0.887351	0.726652	-0.160699	0.297679	N.S.
Q5FWT5	Qrsl1	Glutamyl-tRNA(Gln) amidotransferase subunit A, mitochondrial	10	-1.48192	-1.29394	-1.20507	-1.21395	-1.27485	-1.46902	-1.26286	-1.22957	-1.3161	-1.31537	-1.14749	-1.41886	-1.48046	-1.19796	-1.11449	-1.61996	-1.38528	-1.35759	-1.08742	-1.1823						Rpsa	2.87497	2.88275	0.00778122	0.778185	2.88275	2.92808	0.0453354	0.29861	N.S.
Q6AXW1	Glrx2	Glutaredoxin-2, mitochondrial	4	-1.43709	-1.4452	-1.62331	-1.36009	-1.53326	-1.33437	-1.04174	-1.28777	-1.59359	-2.01464	-1.54324	-1.75354	-1.83188	-1.48916	-1.67513	-1.53685	-2.04213	-1.47695	-1.49406	-1.93014						Gclc	-2.74596	-2.56539	0.180569	0.398087	-2.56539	-2.79572	-0.23033	0.298833	N.S.
Q9JLZ1	Glrx3	Glutaredoxin-3	2	-1.89043	-2.05779	-2.07085	-1.74138	-2.26272	-2.10091	-1.85132	-1.86014	-2.33992	-1.91949	-1.77493	-1.92184	-1.98925	-2.17853	-1.84292	-2.16602	-1.77415	-1.8797	-1.82217	-1.75088						Csrp1	-0.583746	-0.673911	-0.0901649	0.66253	-0.673911	-0.889328	-0.215417	0.299181	N.S.
P04041	Gpx1	Glutathione peroxidase 1	15	5.28981	5.39879	5.27078	5.49302	5.38375	5.00875	5.44326	5.30623	5.11947	5.23854	5.41995	5.19023	5.01862	5.15385	5.22354	5.22069	5.0579	5.18984	5.37182	5.38096							-3.49407	-3.59952	-0.105446	0.515799	-3.59952	-3.81653	-0.217011	0.300445	N.S.
P23764	Gpx3	Glutathione peroxidase 3	5	2.45894	2.2486	2.45807	2.95425	2.9432	2.0305	2.42107	2.28641	2.47849	3.16202	2.29895	2.43848	2.12037	2.22562	3.24754	2.34238	2.32947	2.16766	2.10661	2.58043						Nt5c2	0.352669	0.300829	-0.05184	0.668992	0.300829	0.469532	0.168703	0.301897	N.S.
P70619	Gsr	Glutathione reductase (Fragment)	7	-0.796463	-0.740533	-0.877766	-0.823126	-0.63641	-0.529708	-0.618438	-0.446028	-0.786147	-0.77764	-0.719891	-0.337607	-0.743595	-0.857946	-0.640936	-0.79809	-0.675672	-0.571304	-0.722659	-0.722524						Stx4	-2.55558	-2.65594	-0.100364	0.218397	-2.65594	-2.78856	-0.132622	0.301913	N.S.
P04904	Gsta3	Glutathione S-transferase alpha-3	3	-3.09596	-3.1084	-2.40969	-2.58664	-1.71294	-2.69173	-4.36071	-3.4544	-2.84053	-1.19361	-3.19507	-3.71924	-3.78544	-3.21548	-2.91949	-3.27582	-3.21557	-2.79049	-2.92185	-2.78304						Ufc1	-1.26056	-1.02441	0.236153	0.132504	-1.02441	-1.1337	-0.109292	0.30214	N.S.
P14942	Gsta4	Glutathione S-transferase alpha-4	5	0.786764	0.58359	0.611843	0.601143	0.342166	0.295822	0.696076	0.779751	0.503367	0.0349499	0.268452	0.604892	0.764462	0.483921	0.619631	0.934941	0.657424	0.678686	0.593968	0.66428						Apoa4	3.04907	2.74677	-0.302303	0.192942	2.74677	2.95685	0.210078	0.302175	N.S.
P24473	Gstk1	Glutathione S-transferase kappa 1	13	3.03298	3.08441	2.9352	2.89633	2.89462	2.89406	2.92822	2.73696	2.88274	2.89805	3.00042	2.96675	2.95912	3.07109	2.76439	2.97983	2.97552	3.08963	2.90545	2.65554						Stx7	-1.40713	-1.28625	0.120886	0.119116	-1.28625	-1.35758	-0.0713343	0.302304	N.S.
Q9QX69	Lancl1	Glutathione S-transferase LANCL1	13	1.31011	1.36353	1.37401	1.34054	1.32446	1.0587	1.50177	1.44639	1.29017	1.22767	1.41892	1.47685	1.44915	1.06051	1.34738	1.46542	1.43532	1.45557	1.38835	1.39452						Nhlrc1	-5.29425	-5.19778	0.0964698	0.536518	-5.19778	-5.49939	-0.301618	0.302467	N.S.
P04905	Gstm1	Glutathione S-transferase Mu 1	8	1.81485	1.8277	2.30617	2.30155	2.12663	2.07254	1.86648	2.08722	1.86488	2.12893	1.97207	2.12071	2.08441	1.98169	2.24619	2.32823	1.91766	2.1592	2.03657	1.56173						Fabp3	8.56697	8.4769	-0.090064	0.301467	8.4769	8.38043	-0.0964788	0.302541	N.S.
P08010	Gstm2	Glutathione S-transferase Mu 2	8	3.33501	3.49588	3.66618	3.37886	3.65284	3.152	3.33069	3.52892	3.61392	3.50003	3.07862	3.85716	3.66547	3.7777	3.84662	3.51754	3.42815	3.85336	3.89959	3.85536						Chmp3	-2.11361	-2.30151	-0.187897	0.329308	-2.30151	-2.12426	0.177247	0.302578	N.S.
Q5BK56	Gstm4	Glutathione S-transferase Mu 4	2	-1.68761	-2.06781	-1.93232	-1.67463	-2.51869	-1.81741	-1.78637	-2.5101	-2.06154	-2.19589	-1.70692	-1.50296	-1.54001	-1.62659	-1.50549	-1.64394	-2.02177	-1.62662	-1.8025	-1.71622						Gapdh	8.21286	8.37669	0.163825	0.0888536	8.37669	8.32423	-0.0524593	0.30301	N.S.
Q9Z1B2	Gstm5	Glutathione S-transferase Mu 5	7	2.80185	2.7486	2.98817	3.10662	3.09759	2.82651	2.98655	3.80511	2.98471	3.32567	3.02395	2.83005	3.07082	2.95986	3.13276	3.20948	3.18345	2.86278	2.8924	3.33744						Acp1	0.560029	0.496234	-0.063795	0.687644	0.496234	0.414601	-0.0816328	0.303943	N.S.
P08009	Gstm7	Glutathione S-transferase Mu 7	7	2.23972	2.36336	2.22666	2.26441	2.09721	2.22421	2.30156	2.29368	2.22766	2.29415	2.31424	2.54625	2.42211	2.38064	2.40203	2.33217	2.39559	2.52595	2.59053	2.39649						Emc3	-3.20639	-3.06573	0.140653	0.348164	-3.06573	-2.86723	0.198509	0.305329	N.S.
Q9Z339	Gsto1	Glutathione S-transferase omega-1	10	2.28394	2.23863	2.18346	1.59996	2.43865	2.27864	1.62249	1.85875	2.27408	2.34248	2.45601	2.32167	2.11267	2.16799	2.25272	2.04491	2.27439	2.00504	2.11722	1.91273						Ptges3	0.617576	0.782076	0.164499	0.175282	0.782076	0.71219	-0.0698858	0.305361	N.S.
P04906	Gstp1	Glutathione S-transferase P	10	3.42236	3.34953	3.26801	3.31453	3.61667	2.97604	2.94872	3.33612	3.53078	3.26067	3.11725	3.36983	3.45607	3.20076	3.23122	3.24503	3.26814	3.42339	3.40763	3.63609						Cryl1	2.03329	1.91055	-0.122742	0.263597	1.91055	2.08094	0.170387	0.306791	N.S.
P30713	Gstt2	Glutathione S-transferase theta-2	5	0.0223933	0.15594	0.115533	0.0380308	-0.0557773	-0.181718	0.132341	-0.0873021	-0.0764893	0.0315547	0.129814	0.212488	0.101741	-0.348882	0.0991646	0.319869	-0.205674	0.0203568	-0.121087	0.576503						Eif3h	-2.32875	-2.25764	0.0711098	0.289895	-2.25764	-2.35926	-0.101615	0.307338	N.S.
P46413	Gss	Glutathione synthetase	9	-0.948776	-0.89333	-0.87201	-0.866589	-1.19934	-0.717402	-1.00606	-0.941093	-0.975165	-1.25146	-1.09128	-0.789242	-0.842307	-0.538335	-0.754144	-0.736955	-0.904422	-0.826704	-0.88867	-1.00483						Prkag1	0.402337	0.404372	0.00203442	0.978549	0.404372	0.337296	-0.0670755	0.30794	N.S.
P04797	Gapdh	Glyceraldehyde-3-phosphate dehydrogenase	14	8.28814	8.41075	8.30907	8.3719	8.50359	8.313	8.26904	8.36393	8.41045	8.26473	8.39181	8.26095	7.98511	8.09647	8.32998	8.33754	8.16246	8.18747	8.30473	8.03473						Got2	9.09888	9.21994	0.121062	0.138842	9.21994	9.1105	-0.109445	0.308006	N.S.
P0A9B2	gapA	Glyceraldehyde-3-phosphate dehydrogenase A	2	4.88638	5.08063	5.27847	5.09687	5.36661	5.09838	4.40578	4.85225	4.85604	4.89659	4.88882	4.75524	4.77139	5.06132	4.75487	4.95064	4.71155	4.64129	4.56591	4.74607						Ctnnbl1	-3.58097	-3.55698	0.0239861	0.873731	-3.55698	-3.40881	0.148167	0.310023	N.S.
Q63060	Gk	Glycerol kinase	13	-0.747569	-0.724738	-0.814199	-0.649616	-0.790003	-0.134498	-0.532404	-0.543948	-0.784455	-0.682989	-0.667514	-0.680105	-0.484076	-0.500621	-0.625897	-0.594705	-0.412404	-0.916768	-0.521552	-0.621547						Fabp4	5.76799	5.71246	-0.0555253	0.268373	5.71246	5.60195	-0.110514	0.310098	N.S.
P97564	Gpam	Glycerol-3-phosphate acyltransferase 1, mitochondrial	2	-3.58475	-3.38315	-3.57141	-3.05129	-3.76814	-3.155	-3.9649	-3.66094	-3.17576	-3.73274	-4.04586	-3.81018	-3.72835	-3.0424	-3.71114	-3.89965	-3.67001	-3.39509	-3.54649	-3.69558						Sec13	0.347103	0.396984	0.0498804	0.229421	0.396984	0.331448	-0.0655351	0.310508	N.S.
O35077	Gpd1	Glycerol-3-phosphate dehydrogenase [NAD(+)], cytoplasmic	21	3.31355	2.99619	3.12973	3.19611	3.08738	3.47404	3.06549	3.33582	3.24935	3.0116	3.16083	3.08891	3.39103	3.44894	3.22335	3.49449	3.29978	3.09592	3.15959	3.37285						Usp4	-2.53094	-2.59977	-0.0688259	0.626685	-2.59977	-2.45667	0.143101	0.310649	N.S.
P35571	Gpd2	Glycerol-3-phosphate dehydrogenase, mitochondrial	19	0.0728157	0.0258264	-0.0270488	-0.0870881	-0.146429	0.404478	0.164804	-0.0178935	0.115065	-0.113991	0.253563	0.332041	0.308997	0.588085	0.339792	0.366635	0.0782608	-0.0798668	-0.164179	-0.56941						Ehd3	0.72042	0.765913	0.0454921	0.362535	0.765913	0.667091	-0.0988214	0.310913	N.S.
D3ZDK7	Pgp	Glycerol-3-phosphate phosphatase	13	1.11328	1.19469	1.15366	1.04811	1.23011	1.46239	1.22378	1.25245	1.03668	1.10299	1.35417	1.29104	1.11524	1.20113	1.22403	1.32833	1.25384	1.20244	1.17872	0.967324						Klc1	-1.73781	-1.53244	0.205375	0.0922805	-1.53244	-1.69735	-0.164913	0.311596	N.S.
Q80VJ4	Gpcpd1	Glycerophosphocholine phosphodiesterase GPCPD1	3	-4.16466	-4.09925	-4.08388	-4.17743	-4.06215	-3.88734	-3.77139	-4.32689	-4.39504	-4.00993	-4.20856	-4.13257	-4.0494	-3.70904	-3.59824	-3.91342	-3.66841	-3.40888	-3.29686	-4.33875						Ctsz	-1.79707	-1.52609	0.270988	0.148932	-1.52609	-1.73251	-0.206426	0.311946	N.S.
Q5I0P2	Gcsh	Glycine cleavage system H protein, mitochondrial	3	-0.189166	-0.3424	-0.610562	-0.555973	-0.127743	-0.127185	-0.473274	-0.515845	-0.29832	-0.489071	-0.165447	-0.110939	-0.245134	-0.0421086	-0.301102	-0.194483	-0.304035	-0.175206	-0.156536	-0.432953						Cd44	-4.56843	-4.65391	-0.0854819	0.76329	-4.65391	-4.30568	0.348229	0.315555	N.S.
Q5I0G4	Gars1	Glycine--tRNA ligase	21	1.47603	1.57376	1.57066	1.45294	1.61468	1.52028	1.47515	1.48074	1.45596	1.57067	1.50083	1.58994	1.63749	1.49926	1.52055	1.57061	1.71829	1.53948	1.5614	1.50837						Ywhaz	3.034	3.16555	0.131545	0.0587798	3.16555	3.11566	-0.0498874	0.315568	N.S.
A2RRU1	Gys1	Glycogen [starch] synthase, muscle	24	3.04922	3.11501	3.16065	3.24852	3.29041	3.31636	3.30625	3.2569	2.9798	3.21924	3.195	2.77849	2.8802	3.00269	2.89739	3.19339	3.04162	2.87958	3.17605	3.00462						Fam98a	-2.08307	-2.02581	0.0572676	0.631064	-2.02581	-1.91732	0.108489	0.315638	N.S.
P53534	Pygb	Glycogen phosphorylase, brain form (Fragment)	44	5.69121	5.78224	5.99815	5.92568	5.85725	5.84192	5.64859	5.83873	6.11692	5.94112	5.64702	5.5504	5.68601	5.54612	5.69744	5.98503	5.67293	5.61127	5.79251	5.88409						Ubxn1	-1.57114	-1.64019	-0.0690526	0.470719	-1.64019	-1.74244	-0.102248	0.316151	N.S.
P09811	Pygl	Glycogen phosphorylase, liver form	3	-1.73621	-1.19268	-1.70057	-1.69099	-1.75393	-0.421155	-2.75465	-2.28107	-1.92883	-1.54201	-1.6385	-0.690855	-1.77741	-3.39249	-2.50777	-1.61279	-1.28435	-1.72633	-3.366	-2.11335						Klkb1	1.26591	1.15135	-0.114563	0.570946	1.15135	1.32351	0.172156	0.316464	N.S.
P00489	PYGM	Glycogen phosphorylase, muscle form	3	2.8735	2.99449	2.89825	2.85609	3.16025	3.28145	3.08548	3.05563	2.97932	2.99501	3.11175	2.84537	2.74126	2.83345	3.05717	3.09806	2.75538	2.95321	3.06761	2.76054						Vdac1	7.31419	7.44631	0.132119	0.156559	7.44631	7.51844	0.0721267	0.318473	N.S.
P09812	Pygm	Glycogen phosphorylase, muscle form	11	5.11317	5.26114	5.17873	5.19235	5.35487	5.33694	5.3211	5.19126	5.09751	5.04543	5.3089	4.89607	4.90388	4.87645	4.99859	5.41648	5.10255	4.94895	5.16963	5.22665						Hba1	10.846	10.9608	0.114813	0.593311	10.9608	10.6858	-0.27501	0.318857	N.S.
P18265	Gsk3a	Glycogen synthase kinase-3 alpha	4	-4.23456	-3.96119	-4.15466	-4.15757	-3.58833	-3.89354	-3.76511	-3.38331	-4.02573	-3.78392	-3.4827	-3.74968	-3.87424	-3.33877	-3.69035	-3.50052	-3.676	-3.70719	-3.64243	-4.03035						Dhrs4	3.87574	3.77445	-0.101292	0.182064	3.77445	3.83778	0.0633324	0.318892	N.S.
P18266	Gsk3b	Glycogen synthase kinase-3 beta	12	0.6866	0.611758	0.515006	0.844367	0.690288	0.759502	0.900834	0.780646	0.609221	0.634422	0.697801	0.524143	0.608358	0.299536	0.664492	0.707824	0.553683	0.661012	0.809151	0.814283						Prdx3	6.50877	6.50023	-0.00854359	0.880208	6.50023	6.55344	0.0532119	0.319165	N.S.
O08730	Gyg1	Glycogenin-1	10	2.92157	2.97461	2.94865	3.14579	2.72952	3.10817	3.13697	3.27224	2.68003	3.08008	3.23437	2.63372	2.65504	2.65513	2.67842	3.16241	2.78211	2.51743	2.90783	2.78409						Rwdd4	-2.86379	-2.84075	0.0230486	0.805189	-2.84075	-2.95435	-0.113601	0.320738	N.S.
Q8K1Q0	Nmt1	Glycylpeptide N-tetradecanoyltransferase 1	4	-2.7344	-2.64192	-2.71245	-2.98526	-2.76611	-2.84739	-2.63164	-2.62318	-2.89728	-3.05971	-2.61478	-2.83033	-2.73351	-3.01303	-2.83367	-2.41158	-2.65702	-2.93329	-2.61721	-2.54669						Tmem186	-3.31652	-3.31921	-0.0026886	0.989746	-3.31921	-3.1708	0.148412	0.321147	N.S.
Q5I0D1	Glod4	Glyoxalase domain-containing protein 4	14	0.215652	0.375485	0.232454	0.282739	0.163959	0.560719	0.0088315	0.331711	0.225404	0.314093	0.399485	0.31243	0.342468	0.505408	0.290599	0.477788	0.200946	0.352208	0.278055	0.321579						Mat2b	-0.802223	-0.837316	-0.035093	0.460487	-0.837316	-0.878163	-0.0408471	0.321819	N.S.
P35053	Gpc1	Glypican-1	6	-1.57852	-1.5396	-1.45751	-1.42166	-1.79811	-1.18091	-1.4767	-1.39	-1.35296	-1.38265	-1.72056	-2.11757	-2.01861	-1.96218	-1.45099	-1.28226	-1.39729	-1.23869	-1.15202	-1.16149						Prkar2a	-0.467195	-0.553161	-0.0859657	0.404144	-0.553161	-0.441184	0.111977	0.323782	N.S.
Q9Z244	Gmpr	GMP reductase 1	16	2.29509	2.26983	2.34522	2.07413	1.97706	2.46765	2.15322	2.17133	2.17519	1.99915	2.16598	2.31643	2.34371	2.40062	2.09653	2.26766	2.37584	2.27412	2.37606	2.13532						Gc	3.52248	3.47211	-0.0503695	0.669137	3.47211	3.56298	0.0908681	0.325863	N.S.
Q4V7C6	Gmps	GMP synthase [glutamine-hydrolyzing]	15	0.364329	0.56399	0.412835	0.494765	0.543377	0.442713	0.411208	0.601087	0.416517	0.278505	0.516566	0.698527	0.475959	0.492556	0.378041	0.545489	0.546685	0.516105	0.339839	0.562956						Ptgis	-1.29591	-1.34453	-0.0486198	0.840059	-1.34453	-1.07746	0.267068	0.326006	N.S.
Q92896	GLG1	Golgi apparatus protein 1	2	-2.50921	-2.39815	-2.5867	-3.18962	-2.39068	-2.16877	-2.27899	-2.48377	-2.38134	-2.94985	-1.98136	-2.57727	-2.08271	-1.91299	-2.13654	-2.31936	-2.31111	-2.15877	-2.28738	-2.57319						Dhodh	-0.281256	-0.435804	-0.154548	0.130776	-0.435804	-0.337545	0.0982581	0.327806	N.S.
Q9R064	Gorasp2	Golgi reassembly-stacking protein 2	7	-0.222993	-0.0428772	-0.189171	0.221579	0.0453799	-0.207756	-0.107885	0.114944	-0.197463	0.0976148	-0.10475	-0.348512	0.128397	-0.0405913	0.246343	-0.161737	-0.150592	-0.216753	-0.129061	0.195662						Tpp1	0.375017	0.384476	0.00945939	0.931688	0.384476	0.270525	-0.113951	0.328634	N.S.
Q7TNY6	Acbd3	Golgi resident protein GCP60	3	-3.20804	-3.50697	-3.2544	-3.14294	-3.40869	-3.64338	-3.40495	-3.52389	-3.57645	-3.16949	-3.39978	-3.731	-3.3839	-3.20655	-3.40578	-3.69856	-3.33052	-3.85093	-3.3475	-3.23917						Phyh	2.05414	2.10578	0.0516435	0.710511	2.10578	1.95562	-0.150156	0.32888	N.S.
Q62839	Golga2	Golgin subfamily A member 2	5	-3.55689	-3.17552	-3.37828	-3.57843	-3.84333	-3.24772	-3.41705	-3.35153	-3.6045	-3.47773	-3.28994	-3.06714	-3.26697	-3.50998	-2.90985	-3.41041	-3.05443	-3.5161	-3.57771	-3.6997						Crppa	-3.57808	-3.20627	0.37181	0.199735	-3.20627	-3.47279	-0.266523	0.330607	N.S.
Q9R080	Gpsm1	G-protein-signaling modulator 1	5	0.455411	0.344554	0.194691	0.171013	0.490891	0.811667	0.309858	0.495247	0.321661	0.313683	0.655445	0.419709	0.320271	0.40299	0.253879	0.629666	0.234565	0.247112	0.420754	0.052612						Napa	0.617817	0.709748	0.0919306	0.366008	0.709748	0.80911	0.0993621	0.331625	N.S.
Q5XJW2	Gadd45gip1	Growth arrest and DNA damage-inducible proteins-interacting protein 1	3	-2.25786	-1.86733	-2.2131	-2.66562	-1.9339	-2.60463	-2.33846	-2.49784	-2.24007	-2.98106	-2.48148	-1.83187	-2.2686	-2.6482	-2.2619	-1.87978	-2.53129	-2.20788	-2.1234	-2.61391						Apcs	-1.55437	-1.42798	0.126392	0.524482	-1.42798	-1.65165	-0.223672	0.331664	N.S.
O88900	Grb14	Growth factor receptor-bound protein 14	13	0.188628	0.277565	-0.147428	-0.185672	-0.0259059	0.127891	0.123157	-0.0178748	-0.219226	-0.175147	0.0520748	-0.0777467	0.353291	-0.0752925	0.0174237	-0.00676574	0.0587339	-0.263431	-0.164895	-0.564084						Atp1a1	4.39176	4.42489	0.0331312	0.745497	4.42489	4.53223	0.107345	0.331922	N.S.
P62993	GRB2	Growth factor receptor-bound protein 2	2	-2.56075	-2.47945	-2.22685	-2.14774	-2.0556	-2.41566	-2.12457	-2.35541	-2.47082	-2.38157	-2.90992	-2.51959	-2.45155	-2.60913	-2.51884	-2.24994	-2.33207	-2.47835	-2.25895	-3.06961						Ldha	6.16937	6.31898	0.149605	0.241708	6.31898	6.39086	0.0718881	0.332214	N.S.
Q5XIA8	Ghitm	Growth hormone-inducible transmembrane protein	4	-0.11293	0.160061	-0.135758	0.0409201	0.271204	-0.0603115	0.106282	0.325896	-0.0283827	-0.433041	-0.618154	0.374859	-0.660147	0.155982	-0.272472	-0.834689	0.00347519	-0.248661	0.16773	0.031576						Rab14	1.20152	1.26008	0.0585589	0.581293	1.26008	1.33058	0.0704989	0.332654	N.S.
P97576	Grpel1	GrpE protein homolog 1, mitochondrial	15	2.92664	2.86893	2.74232	2.609	2.83241	2.77493	2.76804	2.70679	2.76055	2.52457	2.61788	3.05759	2.91258	2.96358	2.65458	2.79198	2.93226	2.57597	2.82001	2.54596						Set	-0.822124	-0.823785	-0.0016618	0.987364	-0.823785	-0.894225	-0.0704394	0.333238	N.S.
P29411	Ak3	GTP:AMP phosphotransferase AK3, mitochondrial	12	2.99303	3.10993	2.98954	2.8919	2.95933	2.95723	2.94426	2.98818	3.05626	2.99216	2.99504	3.05392	2.9488	3.24621	2.98538	2.93497	2.99924	3.11267	3.04384	2.80784						Apeh	0.583863	0.515899	-0.0679638	0.412946	0.515899	0.440472	-0.0754276	0.333337	N.S.
Q8K3K9	Gimap4	GTPase IMAP family member 4	10	-0.0365381	0.14484	-0.276004	-0.0484392	-0.0153724	0.115162	0.0868686	0.00260435	-0.445424	-0.357167	-0.0723649	-0.564961	-0.420223	-0.598603	-0.131559	0.137918	-0.0464014	-0.285356	-0.290696	-0.150796						Entpd1	-1.55461	-1.41049	0.144119	0.0563877	-1.41049	-1.54521	-0.134714	0.334614	N.S.
Q4KLG2	Gimap8	GTPase IMAP family member 8	3	-4.98365	-4.52203	-4.80174	-4.7922	-4.87354	-5.0138	-4.40559	-4.70205	-4.96936	-4.83643	-4.72224	-5.27465	-5.50478	-4.51652	-5.21253	-4.76433	-4.78839	-5.06986	-4.90766	-5.20628						Pex19	-0.333126	-0.442853	-0.109726	0.20044	-0.442853	-0.391223	0.0516294	0.33477	N.S.
P62828	Ran	GTP-binding nuclear protein Ran	3	1.18316	1.12117	1.23948	1.45655	1.03069	1.20072	1.38193	1.805	1.42273	1.2185	0.963759	1.44494	0.826148	0.291403	1.03579	1.43571	1.07905	1.60141	1.43988	1.09553						Lsamp	-3.04954	-3.47899	-0.429449	0.0652342	-3.47899	-3.20892	0.270076	0.335064	N.S.
D2XV59	Gtpbp1	GTP-binding protein 1	6	-1.97221	-2.4612	-2.02771	-2.94322	-2.54902	-2.10623	-2.506	-2.19806	-2.32497	-2.77735	-2.59806	-2.75874	-2.21038	-1.87427	-2.04526	-2.05358	-2.61496	-2.81969	-2.2645	-2.13899						Psmb7	0.244352	0.253964	0.00961276	0.860309	0.253964	0.186849	-0.0671158	0.33531	N.S.
Q62639	Rheb	GTP-binding protein Rheb	2	-3.93138	-3.97036	-4.09287	-3.86465	-4.09933	-4.15838	-3.65073	-3.9225	-3.88719	-4.03286	-4.21367	-3.99182	-3.85478	-3.87291	-3.7285	-3.94394	-4.12857	-4.49427	-4.17786	-4.14942						Nudt9	-3.08727	-2.90574	0.181527	0.427423	-2.90574	-3.04948	-0.143738	0.335548	N.S.
Q5HZY2	Sar1b	GTP-binding protein SAR1b	9	1.28824	1.29347	1.32507	0.932472	1.38482	1.54442	1.33596	1.39224	1.28523	1.42699	1.5278	1.18301	1.33707	1.30659	1.35665	1.36888	1.36965	1.2545	1.36679	1.05835						Akr1b1	6.22116	6.34138	0.120219	0.161339	6.34138	6.25889	-0.082492	0.335819	N.S.
P10868	Gamt	Guanidinoacetate N-methyltransferase	3	-3.2016	-3.3038	-3.18355	-2.46223	-3.09148	-2.75383	-2.96989	-2.6987	-2.85461	-2.346	-2.90262	-3.0164	-3.21182	-2.97631	-2.99075	-2.85576	-2.17454	-3.05323	-2.9271	-3.86879						Nudt19	-0.244943	-0.324187	-0.0792437	0.160965	-0.324187	-0.263627	0.0605596	0.337431	N.S.
Q9WTT6	Gda	Guanine deaminase	28	3.17468	2.84977	3.67447	3.40182	3.41333	2.85073	2.94633	2.97069	3.30963	3.75169	2.88118	3.19455	3.02997	2.94299	3.49572	2.82764	2.95947	3.1888	2.81205	3.41581						Gpsm1	0.410459	0.331312	-0.0791467	0.426118	0.331312	0.450423	0.119111	0.337759	N.S.
P04897	Gnai2	Guanine nucleotide-binding protein G(i) subunit alpha-2	2	0.0344191	-0.0197866	-0.00167185	0.188987	-0.142015	0.336663	0.026969	0.142658	0.0876964	0.246262	0.178341	0.189702	0.00859525	0.102249	-0.00347679	0.100413	0.0174365	0.221637	0.373199	0.175986						Hbb	9.50276	9.53884	0.03608	0.876144	9.53884	9.29966	-0.239185	0.33833	N.S.
P63219	Gng5	Guanine nucleotide-binding protein G(I)/G(S)/G(O) subunit gamma-5	3	-1.89362	-1.75617	-1.96165	-2.0906	-2.31273	-1.77595	-1.77785	-1.79394	-2.1107	-1.84758	-1.84278	-2.31188	-1.59077	-3.81867	-1.92514	-2.04144	-1.81779	-1.83912	-1.8532	-1.26576						Dlg1	-2.98735	-2.99422	-0.00687628	0.962784	-2.99422	-2.8057	0.188521	0.339056	N.S.
P54311	Gnb1	Guanine nucleotide-binding protein G(I)/G(S)/G(T) subunit beta-1	7	0.654974	0.605566	0.602531	0.523699	0.673949	0.856021	0.713674	0.612246	0.728293	0.753538	0.540331	0.654244	0.566632	0.730719	0.596051	0.575549	0.722845	0.869855	0.768703	0.59992						Prdx4	-3.00358	-2.70421	0.299369	0.11524	-2.70421	-2.85082	-0.146614	0.339652	N.S.
P54313	Gnb2	Guanine nucleotide-binding protein G(I)/G(S)/G(T) subunit beta-2	4	0.140847	0.087069	0.290727	0.388265	0.384659	0.384907	0.17699	0.325142	0.380245	0.483801	0.369971	0.287967	0.255266	0.539922	0.418192	0.257082	0.329006	0.376253	0.316784	0.179093						Ywhab	0.512603	0.579195	0.066592	0.152174	0.579195	0.525687	-0.0535075	0.340802	N.S.
P52287	Gnb3	Guanine nucleotide-binding protein G(I)/G(S)/G(T) subunit beta-3	9	-0.184143	-0.0858943	-0.277648	-0.614172	-0.898289	-0.681886	-0.227775	-0.100912	-0.312338	-0.744248	-0.358936	-0.1636	-0.295238	-0.505117	-0.197706	0.105314	-0.384754	-0.180589	0.0733532	0.249377						Pfdn2	-0.56987	-0.656293	-0.0864235	0.18703	-0.656293	-0.714129	-0.057836	0.342436	N.S.
Q9JID2	Gna11	Guanine nucleotide-binding protein subunit alpha-11	4	-2.01494	-2.12816	-2.27049	-2.09497	-2.31272	-2.09724	-2.11139	-2.2067	-1.93298	-1.94714	-2.30009	-2.27456	-2.31681	-1.99263	-2.12312	-2.09397	-2.09337	-2.16426	-1.85452	-2.07586						Mink1	-2.22201	-2.17532	0.0466859	0.552276	-2.17532	-2.23735	-0.0620224	0.342817	N.S.
P62882	Gnb5	Guanine nucleotide-binding protein subunit beta-5	3	-4.46979	-4.24595	-4.127	-4.1252	-4.32263	-4.00413	-3.59607	-4.1098	-4.42356	-5.03706	-4.45908	-3.9009	-3.72659	-3.82094	-4.21266	-3.41391	-4.9806	-4.40821	-4.13333	-4.49399						Ywhaq	0.961263	1.0588	0.097536	0.126258	1.0588	0.993627	-0.0651725	0.344433	N.S.
Q6MG06	Gnl1	Guanine nucleotide-binding protein-like 1	3	-2.92886	-3.13183	-2.72459	-2.5291	-2.94069	-2.70642	-2.87842	-2.75481	-2.83616	-2.85146	-2.62867	-2.67615	-2.68085	-2.38164	-3.50697	-2.65589	-2.35116	-4.30648	-3.04685	-2.26534						Jph2	1.97978	1.89182	-0.0879644	0.510175	1.89182	1.98333	0.0915115	0.344523	N.S.
P20595	Gucy1b1	Guanylate cyclase soluble subunit beta-1	5	-3.04019	-2.59574	-2.80488	-2.44937	-2.88558	-3.33256	-2.58809	-2.35855	-2.75424	-2.50695	-2.87766	-2.64151	-3.03402	-2.36678	-2.91233	-2.64735	-2.63589	-2.40972	-2.24214	-2.16675						Lypla2	-0.329065	-0.303047	0.0260185	0.688018	-0.303047	-0.361798	-0.058751	0.344831	N.S.
Q63663	Gbp2	Guanylate-binding protein 2	5	-0.41848	0.0639758	-0.140119	-0.434872	-0.187761	-0.16906	-0.604166	-0.214088	-0.278487	-0.138767	-0.421112	-0.47326	-0.307002	0.146819	-0.422037	-0.277352	-0.170865	-0.129373	-0.029299	-0.369229						Map1b	-3.1046	-3.26672	-0.162125	0.211908	-3.26672	-3.09935	0.167372	0.345052	N.S.
Q6AYA1	Gar1	H/ACA ribonucleoprotein complex subunit 1	3	-2.99133	-3.06869	-2.71406	-2.77663	-3.33375	-2.76081	-3.16604	-3.15582	-3.09462	-3.16955	-3.51187	-2.69543	-3.03626	-2.80767	-2.72097	-2.64494	-3.1025	-2.68005	-3.04142	-2.51137						Clpb	0.653397	0.629485	-0.0239118	0.589015	0.629485	0.566196	-0.0632892	0.345522	N.S.
P40615	Dkc1	H/ACA ribonucleoprotein complex subunit DKC1	5	-2.06434	-1.96368	-1.64255	-2.4582	-1.68667	-2.25779	-2.4233	-2.25704	-2.14549	-2.05505	-2.13391	-2.13815	-1.997	-1.9941	-1.73381	-2.03366	-2.02555	-2.14867	-1.97609	-1.67479						Cbr3	-4.69132	-4.36279	0.328529	0.173237	-4.36279	-4.71068	-0.347886	0.347357	N.S.
Q6AYR6	Hdhd2	Haloacid dehalogenase-like hydrolase domain-containing protein 2	4	-1.5272	-1.3672	-1.01826	-0.776114	-1.84518	-1.2912	-1.43258	-1.74988	-1.70869	-1.00556	-1.33978	-1.7502	-1.43972	-0.975003	-1.72504	-1.4575	-1.75484	-2.13575	-1.61475	-1.39278						Gars1	1.54961	1.53761	-0.0119992	0.77971	1.53761	1.50056	-0.0370524	0.34803	N.S.
Q6AXM7	Hbs1l	HBS1-like protein	7	-1.24637	-0.957426	-1.09775	-0.961774	-1.1451	-0.973988	-0.804999	-0.882627	-0.928711	-1.22365	-0.784472	-1.09041	-0.906247	-0.966509	-1.13961	-0.957196	-0.826765	-1.23351	-0.888689	-1.01768						Renbp	-3.43177	-3.81047	-0.378707	0.158424	-3.81047	-3.49876	0.311714	0.348062	N.S.
Q7TSE9	Hax1	HCLS1-associated protein X-1	2	-2.69182	-2.49172	-2.78772	-2.26398	-2.22	-2.82256	-2.68774	-2.06011	-2.597	-3.69247	-2.65572	-2.61297	-2.33936	-2.3377	-2.71764	-2.89479	-2.82486	-2.76178	-2.94187	-2.90781						Rap2b	-3.34868	-3.35003	-0.00134196	0.988756	-3.35003	-3.21508	0.134942	0.348453	N.S.
P0DMW0	Hspa1a	Heat shock 70 kDa protein 1A	14	2.19684	1.91077	2.00029	2.08168	1.74916	1.93115	1.75887	1.82762	1.94432	2.10236	2.14298	2.11657	2.2731	2.41949	1.951	1.73582	2.10826	2.16323	1.90608	2.63491						Hsd17b10	6.30675	6.29431	-0.0124437	0.710831	6.29431	6.24695	-0.0473544	0.34881	N.S.
O88600	Hspa4	Heat shock 70 kDa protein 4	44	3.68115	3.77149	3.63969	3.69195	3.7408	3.64415	3.6651	3.67299	3.63436	3.66473	3.74818	3.61647	3.56344	3.55178	3.72216	3.68364	3.62188	3.57279	3.64273	3.74943						Synj2bp	0.219913	0.184436	-0.0354775	0.699097	0.184436	0.291246	0.10681	0.349247	N.S.
P63018	Hspa8	Heat shock cognate 71 kDa protein	26	7.14214	7.24794	7.11149	7.12674	7.24204	6.92571	7.15029	7.09265	7.24917	7.05137	7.08084	7.0435	6.9524	6.85052	7.00005	7.04519	7.00797	6.9779	7.03661	7.13596						Nsf	0.400882	0.348598	-0.0522837	0.479244	0.348598	0.418761	0.0701628	0.349611	N.S.
Q8K3X8	Hsbp1	Heat shock factor-binding protein 1	3	-1.71935	-1.88174	-2.36649	-2.39237	-1.92643	-1.70349	-3.32467	-1.90195	-2.40167	-1.79573	-2.37085	-2.29666	-1.79272	-3.27277	-1.31414	-1.70343	-2.6762	-2.24768	-1.77934	-2.53132						Git1	-2.29138	-2.27649	0.0148915	0.913975	-2.27649	-2.35773	-0.0812348	0.351003	N.S.
Q66HA8	Hsph1	Heat shock protein 105 kDa	22	2.41288	2.64234	2.54288	2.71297	2.68345	2.47354	2.47638	2.38702	2.44979	2.4827	2.56298	2.28631	2.71496	2.31363	2.51684	2.44924	2.57684	2.33783	2.42701	2.54777						Fam234a	-1.55298	-1.67163	-0.118642	0.0507694	-1.67163	-1.73306	-0.0614304	0.351572	N.S.
Q5XHZ0	Trap1	Heat shock protein 75 kDa, mitochondrial	33	4.48232	4.7827	4.57381	4.52996	4.56513	4.52659	4.51831	4.31873	4.8727	4.39617	4.76006	4.28711	4.34616	4.30373	4.48587	4.44876	4.42388	4.39862	4.7001	4.3016						Chordc1	-0.151046	-0.00610401	0.144942	0.295982	-0.00610401	-0.125817	-0.119713	0.353473	N.S.
P42930	Hspb1	Heat shock protein beta-1	14	4.79169	4.66214	4.67579	4.7356	4.62347	4.43108	4.32712	5.06229	4.67173	5.135	4.9186	4.71807	4.75046	4.63397	4.41341	4.26923	4.82626	4.62565	4.19434	4.64869						C1qa	-3.59004	-3.39279	0.197254	0.585475	-3.39279	-3.14492	0.247874	0.356095	N.S.
O35878	Hspb2	Heat shock protein beta-2	7	2.779	3.0703	2.89527	3.19041	2.91556	2.86569	2.93246	3.13655	2.91318	2.81446	2.85923	2.98787	2.81293	2.94702	2.7354	2.92171	2.77466	2.86735	2.83471	3.37203						Hax1	-2.53268	-2.49105	0.0416277	0.77167	-2.49105	-2.77198	-0.280927	0.356369	N.S.
Q9QZ58	Hspb3	Heat shock protein beta-3	6	-0.317753	-0.2534	-0.227489	0.0266016	-0.256473	-0.177482	-0.0587811	0.0607781	-0.288618	-0.440725	-0.366903	-0.18705	-0.124883	-0.182581	-0.37674	-0.133465	-0.190815	-0.439571	-0.269657	0.239729						Tecr	-0.767157	-0.948814	-0.181658	0.271714	-0.948814	-0.766284	0.18253	0.356473	N.S.
P97541	Hspb6	Heat shock protein beta-6	9	6.14983	6.14715	5.86955	5.82898	6.14713	5.7693	5.80276	5.82072	5.9283	6.06906	5.88578	5.80755	5.78327	5.65493	5.86999	5.74682	5.81992	5.65859	6.1716	6.35259						Mrps26	-0.761791	-0.938462	-0.17667	0.0886703	-0.938462	-0.849059	0.0894025	0.356873	N.S.
Q9QUK5	Hspb7	Heat shock protein beta-7 (Fragment)	4	1.67335	1.74351	1.52783	1.67043	1.77792	1.83897	1.75583	1.84606	1.81468	1.9123	1.91376	1.57894	1.75216	1.64704	1.63957	1.59842	1.79504	1.85601	2.06284	1.6817						Hint1	3.73172	3.69378	-0.037939	0.738587	3.69378	3.58596	-0.10782	0.35731	N.S.
Q9EPX0	Hspb8	Heat shock protein beta-8	9	3.05275	3.1099	2.95022	3.06478	3.14803	3.04963	2.96794	2.92397	3.07777	3.11996	3.19021	3.02521	3.15542	2.94658	2.98531	2.96846	3.13795	3.07552	3.00238	3.09775						Pafah1b2	1.1595	1.16101	0.00150874	0.97936	1.16101	1.21875	0.0577416	0.357616	N.S.
P82995	Hsp90aa1	Heat shock protein HSP 90-alpha	23	2.93257	3.07369	3.03635	3.16463	3.23514	2.89264	3.06201	3.02181	3.03497	3.15269	3.09938	2.89122	2.87765	2.61607	2.97256	2.89945	2.95276	2.98401	2.98248	3.29002						Nudt21	-1.19423	-1.16323	0.0310009	0.73621	-1.16323	-1.27879	-0.115565	0.357773	N.S.
P34058	Hsp90ab1	Heat shock protein HSP 90-beta	31	5.88293	6.00579	5.91903	5.913	5.96992	5.7971	5.93672	5.87664	5.90236	5.71288	5.88048	5.71808	5.75351	5.76513	5.79807	5.75876	5.82955	5.78148	5.78793	5.86593						Ppid	0.281445	0.348441	0.0669966	0.282486	0.348441	0.275507	-0.0729346	0.35826	N.S.
P23711	Hmox2	Heme oxygenase 2	5	-2.01685	-2.16921	-2.18641	-2.12473	-2.06742	-2.00728	-1.67718	-1.7071	-1.76593	-1.97221	-1.6361	-2.08998	-2.12424	-1.91986	-1.91602	-1.62764	-1.86837	-2.01997	-1.80676	-2.21892						Prkab2	-5.22697	-5.39144	-0.16447	0.473359	-5.39144	-5.18044	0.211001	0.359277	N.S.
P01946	Hba1	Hemoglobin subunit alpha-1/2	10	10.9589	10.5289	10.7248	11.6328	10.9586	10.3099	11.2164	10.6114	10.9724	10.3189	10.7734	10.9889	10.6842	10.6653	11.1181	10.4795	10.7019	10.4525	10.5247	10.5203						Cdc42ep1	-4.06362	-4.17056	-0.106942	0.668871	-4.17056	-3.95997	0.210587	0.359929	N.S.
P02093	HBB	Hemoglobin subunit beta	2	3.82542	2.14064	3.8614	3.62039	3.9286	3.81729	4.41934	4.02924	3.77911	2.09765	3.76558	2.97471	3.973	3.85372	4.2597	3.7823	4.0978	2.29763	3.84046	2.3914						Hpcal1	-2.25982	-2.33989	-0.0800738	0.675867	-2.33989	-2.49282	-0.152927	0.360023	N.S.
P02091	Hbb	Hemoglobin subunit beta-1	6	9.53994	9.09212	9.21284	10.2111	9.63819	9.00446	9.62316	9.29112	9.5578	9.02175	9.33833	9.63956	9.20919	9.49875	9.82799	8.86718	9.2177	9.18167	9.37666	9.23423						Pepd	-0.843117	-0.812386	0.0307311	0.859557	-0.812386	-0.937356	-0.124969	0.360132	N.S.
P11517		Hemoglobin subunit beta-2	6	7.92965	7.46525	7.55878	8.68948	7.843	7.23488	8.14069	7.48614	7.838	7.19106	7.71986	8.01544	7.59545	7.6596	8.18455	6.98979	7.57006	7.56944	7.66631	7.49967						Acadl	8.88359	8.91466	0.0310726	0.676257	8.91466	8.98899	0.0743288	0.360175	N.S.
P20059	Hpx	Hemopexin	24	6.80879	6.89122	7.78882	6.96199	6.38284	7.05583	6.79066	6.69828	7.70816	7.17631	6.5003	6.20516	7.11764	6.75431	7.39165	6.46437	6.55877	7.35164	6.85252	6.84699						Hspe1	6.65194	6.71962	0.0676749	0.30258	6.71962	6.63604	-0.0835754	0.360643	N.S.
Q64268	Serpind1	Heparin cofactor 2	8	-0.655938	-0.558486	-0.815116	-0.136173	-0.489299	-0.733939	-0.528965	-0.434498	-0.752333	-0.150485	-0.378715	-0.620613	-0.688973	-0.531707	-0.341232	-0.340449	-0.227834	-0.765248	-0.72518	0.0939639						Mrpl40	-1.70834	-1.5021	0.20624	0.256298	-1.5021	-1.67772	-0.175624	0.362071	N.S.
Q9JJ50	Hgs	Hepatocyte growth factor-regulated tyrosine kinase substrate	4	-2.05625	-2.09513	-1.90654	-2.14521	-1.91996	-2.41717	-2.01636	-1.98959	-2.05827	-1.91762	-2.20307	-1.9305	-1.83246	-2.22484	-2.29135	-2.04854	-1.97412	-2.00682	-2.00498	-1.85357						Rpl4	2.01038	2.0698	0.0594157	0.144409	2.0698	2.1595	0.0897077	0.36222	N.S.
Q8VHK7	Hdgf	Hepatoma-derived growth factor	5	-1.00414	-1.07556	-1.0059	-1.44613	-1.17811	-2.00652	-1.63087	-1.64243	-1.53444	-1.13396	-1.71107	-1.14236	-1.46791	-1.20601	-1.30098	-1.90383	-1.49796	-1.23176	-1.43939	-1.31486						Mdh2	10.2938	10.4271	0.133345	0.0550699	10.4271	10.351	-0.076092	0.362371	N.S.
Q925G1	Hdgfl2	Hepatoma-derived growth factor-related protein 2	3	-4.53757	-4.63451	-4.17354	-4.64672	-4.7954	-4.96472	-4.7959	-4.72628	-4.80211	-4.77355	-4.67988	-4.43197	-4.82959	-4.74091	-4.53913	-4.45297	-4.59419	-4.63221	-4.81996	-4.1426						Rcn3	-3.15615	-2.76024	0.395913	0.109897	-2.76024	-3.12859	-0.368355	0.364037	N.S.
Q923W4	Hdgfl3	Hepatoma-derived growth factor-related protein 3	3	-1.58921	-1.56606	-1.72119	-1.62172	-1.53811	-2.13769	-1.98675	-1.8843	-1.50668	-1.62781	-1.55204	-1.35552	-1.57403	-1.60165	-1.65521	-1.64926	-1.4059	-1.5202	-1.52954	-1.30599						Letm1	2.91935	2.9318	0.0124445	0.870576	2.9318	3.00576	0.0739589	0.365936	N.S.
Q6P747	Hp1bp3	Heterochromatin protein 1-binding protein 3	11	0.259517	0.404949	0.452621	0.230851	0.20259	-0.0498454	0.106787	-0.123078	0.432366	-0.019882	0.136999	0.359448	0.0574047	0.313619	0.332886	0.0937963	0.122309	0.156682	0.178924	0.430484						Mlycd	1.49479	1.46007	-0.0347256	0.647701	1.46007	1.53286	0.0727925	0.366067	N.S.
P04256	Hnrnpa1	Heterogeneous nuclear ribonucleoprotein A1	14	1.58929	1.63196	1.67283	1.52551	1.48249	1.40582	1.31151	1.4241	1.67655	1.34725	1.57297	1.77305	1.46326	1.53328	1.44482	1.43575	1.44643	1.52608	1.37794	1.81329						Tpt1	2.08037	2.07509	-0.00527413	0.953786	2.07509	1.97972	-0.0953756	0.366515	N.S.
Q6URK4	Hnrnpa3	Heterogeneous nuclear ribonucleoprotein A3	2	-0.515443	-1.08814	-0.792825	-0.628805	-0.553217	-0.964782	-0.870545	-0.76629	-0.977408	-0.865662	-1.09235	-0.814647	-0.619399	-0.562689	-1.45544	-0.923789	-0.365706	-1.16816	-1.05356	-0.383876						Cbr4	0.018996	0.129007	0.110011	0.601439	0.129007	-0.0860524	-0.21506	0.367476	N.S.
G3V9R8	Hnrnpc	Heterogeneous nuclear ribonucleoprotein C	11	1.76498	1.66827	1.81799	1.76066	1.59377	1.44586	1.48294	1.50389	1.70995	1.48664	1.59231	1.82744	1.59292	1.73835	1.69975	1.42244	1.60119	1.63033	1.54352	1.78114						Hibch	0.582093	0.419427	-0.162666	0.117919	0.419427	0.533269	0.113841	0.367834	N.S.
Q3SWU3	Hnrnpdl	Heterogeneous nuclear ribonucleoprotein D-like	6	-0.878598	-0.677293	-0.711925	-0.859311	-0.906754	-0.988892	-1.20854	-0.832736	-0.720456	-1.12872	-0.948671	-0.519293	-0.927172	-0.890357	-0.793866	-0.997965	-0.991787	-0.651089	-0.904321	-0.725814						Vwf	-2.87402	-2.8324	0.0416211	0.74804	-2.8324	-2.7157	0.1167	0.368886	N.S.
Q794E4	Hnrnpf	Heterogeneous nuclear ribonucleoprotein F	8	-0.126725	0.180754	0.154346	0.119949	-0.060009	-0.596375	-0.0775574	-0.0934163	-0.043881	-0.0932	-0.0939206	0.239381	-0.0103396	-0.132862	-0.0987078	-0.120702	-0.161511	0.0570821	-0.166248	0.0135356						Pcca	5.79625	5.85383	0.0575799	0.341948	5.85383	5.78223	-0.0715982	0.370007	N.S.
Q6AY09	Hnrnph2	Heterogeneous nuclear ribonucleoprotein H2	8	0.107896	0.297845	0.297484	0.275289	0.13488	-0.018266	-0.0156513	0.163491	0.310539	0.0883646	0.107998	0.438927	0.00572861	0.160889	0.0732249	0.0690045	-0.00354827	0.259845	0.228963	0.192269						Hsd17b8	1.79995	1.90152	0.101571	0.634704	1.90152	1.69554	-0.205973	0.370672	N.S.
P61980	Hnrnpk	Heterogeneous nuclear ribonucleoprotein K	20	3.31664	3.32539	3.43841	3.42574	3.29529	3.14033	3.16484	3.16831	3.47121	3.1534	3.08087	3.3604	3.14146	3.35984	3.17801	3.21053	3.14189	3.27416	3.28602	3.50558						Naa25	-3.65292	-3.671	-0.0180804	0.8869	-3.671	-3.58029	0.0907112	0.371529	N.S.
F1LQ48	Hnrnpl	Heterogeneous nuclear ribonucleoprotein L	2	-4.44538	-4.33876	-4.02737	-5.09636	-4.57852	-5.89274	-4.41016	-4.45967	-4.07336	-4.56957	-4.32516	-4.00501	-3.65763	-6.2667	-4.28133	-3.88697	-4.34039	-4.07914	-3.94444	-4.2717						Krt5	-0.922082	-1.63781	-0.715727	0.27563	-1.63781	-1.05246	0.585349	0.37261	N.S.
Q62826	Hnrnpm	Heterogeneous nuclear ribonucleoprotein M	7	-0.31166	-0.387067	-0.250537	-0.204653	-0.388164	-0.261534	-0.476911	-0.202547	-0.140947	-0.470609	-0.617675	-0.107875	-0.380718	-0.272087	-0.412083	-0.107237	-0.305866	-0.194832	-0.234193	-0.0910702						Ncam1	-3.99314	-3.68615	0.306993	0.237722	-3.68615	-3.36983	0.316324	0.37263	N.S.
Q7TP47	Syncrip	Heterogeneous nuclear ribonucleoprotein Q	8	1.0887	1.07752	1.09911	1.28083	1.0339	1.10713	1.05594	1.01522	1.10929	1.12878	1.10439	1.1683	0.969204	1.06843	1.014	0.957722	1.02915	1.08881	0.969914	1.11086						Akap6	-4.1719	-4.46765	-0.295748	0.159445	-4.46765	-4.84036	-0.37271	0.373229	N.S.
Q6IMY8	Hnrnpu	Heterogeneous nuclear ribonucleoprotein U	20	2.80994	2.85666	2.87632	2.76034	2.71721	2.61568	2.65024	2.62178	2.87372	2.57729	2.62633	2.88393	2.60435	2.60475	2.71595	2.67847	2.62898	2.80537	2.69628	2.8453						Lias	-0.589171	-0.604053	-0.0148816	0.736984	-0.604053	-0.711129	-0.107077	0.373971	N.S.
P05708	Hk1	Hexokinase-1	42	4.89346	4.8822	4.81868	5.01144	5.02932	5.15639	4.82139	5.07038	4.95313	5.28814	4.92614	4.58836	4.77464	4.93107	4.70466	4.86795	4.78866	4.71672	4.73195	5.32675						Pgm5	2.62843	2.73091	0.102476	0.112844	2.73091	2.64762	-0.0832863	0.3751	N.S.
P27881	Hk2	Hexokinase-2	40	2.4587	2.68671	2.74394	2.36946	2.69592	2.67956	2.76062	2.84262	2.35212	2.68343	3.1288	2.25858	2.26509	2.33297	2.53292	2.68089	2.78035	2.54696	2.66721	2.65808						Cnp	-3.44133	-3.37963	0.0616969	0.624006	-3.37963	-3.20499	0.174645	0.375408	N.S.
P63159	Hmgb1	High mobility group protein B1	8	1.73693	1.71908	1.82049	1.67794	1.8045	1.20701	1.466	1.47816	1.6527	1.57657	1.4988	1.74737	1.53209	1.49644	1.47924	1.5387	1.51193	1.66165	1.40668	1.96714						Usp15	0.00558382	0.0362095	0.0306256	0.797876	0.0362095	-0.0805214	-0.116731	0.375755	N.S.
P52925	Hmgb2	High mobility group protein B2	4	0.403677	0.463086	0.280246	0.281609	0.287932	0.594197	0.342496	0.285487	0.285694	0.0659128	0.287307	0.235273	0.0883644	0.434347	0.19771	0.266045	0.318247	0.190945	0.189543	0.0730143						Ireb2	-0.86377	-0.698443	0.165327	0.515894	-0.698443	-1.03324	-0.334792	0.375849	N.S.
P62749	Hpcal1	Hippocalcin-like protein 1	3	-2.31461	-2.0076	-2.76874	-2.18322	-2.4253	-2.60828	-2.52536	-2.34431	-2.75086	-2.23528	-2.42124	-2.17553	-2.68633	-1.92858	-2.08742	-2.62106	-2.11318	-2.30043	-2.35573	-2.34162						Ces1c	2.53644	2.2185	-0.317933	0.216208	2.2185	1.94732	-0.271185	0.376507	N.S.
Q99PS8	Hrg	Histidine-rich glycoprotein	15	2.54182	2.89089	2.41103	2.95686	2.65938	2.89266	3.20085	3.09595	3.17851	3.41431	2.68688	3.14272	3.3574	3.21631	3.08091	3.26717	3.1743	2.33078	3.18374	2.98051						Micos10	-0.130456	-0.0496936	0.0807622	0.668603	-0.0496936	-0.257031	-0.207338	0.377327	N.S.
Q4QQW4	Hdac1	Histone deacetylase 1	2	-2.43128	-2.41606	-2.23754	-1.24858	-2.42052	-1.46658	-2.38323	-2.13289	-2.67894	-2.68578	-2.66549	-2.76233	-3.09288	-2.28218	-2.28702	-3.43031	-2.56916	-2.91246	-3.04016	-3.38556						Asah1	0.903373	0.929769	0.0263956	0.712362	0.929769	1.00671	0.0769456	0.377881	N.S.
P43278	H1-0	Histone H1.0	4	1.41152	1.75561	1.41173	1.24079	1.20448	0.888033	1.07455	0.957683	1.38568	0.857159	1.33674	1.33449	1.19632	1.25938	1.30986	0.662921	1.17289	0.731964	0.861363	1.07465						Rpl12	1.69746	1.76708	0.0696244	0.133488	1.76708	1.71937	-0.0477118	0.378471	N.S.
P15865	H1-4	Histone H1.4	3	3.43273	3.26624	3.54899	3.29939	3.32559	2.99806	3.53291	2.76157	3.15142	3.19215	3.89978	3.43566	3.5942	3.90074	3.70264	2.92763	3.02583	2.35704	2.96945	2.70381						Plpp3	-2.00162	-1.98396	0.0176623	0.84859	-1.98396	-1.90642	0.0775372	0.378539	N.S.
D3ZBN0	H1-5	Histone H1.5	4	-0.543558	-0.330179	-0.175235	0.0431096	-0.30544	-1.04073	-0.452741	-0.444055	-0.730131	-0.358576	0.0427793	-0.354308	-0.00157377	0.163613	-0.0718244	-0.623337	-0.926776	-0.999103	-0.338077	-0.600594							-0.395051	-0.456605	-0.0615534	0.717375	-0.456605	-0.611443	-0.154839	0.378547	N.S.
P0C0S7	H2az1	Histone H2A.Z	3	1.48498	0.914087	1.44179	1.18922	1.19806	0.652191	1.21839	0.885907	1.29158	1.18436	0.919582	1.29235	1.08359	0.583569	1.13437	1.09229	1.11946	0.977165	0.857048	1.39239						Gyg1	2.77134	2.94403	0.172691	0.232351	2.94403	3.0555	0.111469	0.378653	N.S.
P62804	H4c2	Histone H4	10	5.55842	5.42281	5.38946	5.6343	5.07682	5.28214	6.0345	5.35219	5.45709	5.26264	6.7249	6.29178	5.69107	5.81177	5.71287	5.55245	5.38757	4.93476	5.15873	5.04836						Arcn1	-0.397215	-0.259642	0.137573	0.0643052	-0.259642	-0.348575	-0.0889336	0.379015	N.S.
Q71UF4	Rbbp7	Histone-binding protein RBBP7	10	0.308429	0.472897	0.520248	0.443696	0.37156	0.0291024	0.220126	0.261781	0.496447	0.354605	0.249269	0.578004	0.468851	0.350838	0.323585	0.344233	0.32348	0.320974	0.206262	0.402954						Tst	3.26193	3.05044	-0.211495	0.113002	3.05044	2.96231	-0.0881298	0.380384	N.S.
Q78ZR5	Hopx	Homeodomain-only protein	3	-3.42732	-4.33995	-3.50535	-3.95285	-3.47735	-3.08142	-2.44847	-2.76234	-4.09405	-4.06918	-2.76187	-4.65002	-3.61484	-5.04209	-3.69502	-3.00766	-3.12842	-4.14249	-4.61024	-2.68303						Etfa	7.28075	7.28217	0.00142603	0.97984	7.28217	7.19923	-0.0829477	0.383609	N.S.
Q9Z2X5	Homer3	Homer protein homolog 3	3	-4.76215	-5.72757	-4.9095	-5.22936	-4.71055	-5.09654	-4.94391	-4.89818	-4.89804	-4.90425	-5.01851	-5.11588	-4.86715	-5.35649	-4.96798	-5.07375	-4.51694	-5.14157	-5.02304	-4.69946						Faf2	-3.71109	-2.93869	0.772395	0.0747602	-2.93869	-3.24096	-0.302267	0.383893	N.S.
P15304	Lipe	Hormone-sensitive lipase	7	-2.05042	-2.03783	-1.38883	-1.83234	-2.2616	-1.72963	-1.8659	-2.86629	-1.43811	-2.33922	-2.46185	-1.71301	-1.58924	-1.69892	-1.98826	-2.30051	-2.03967	-1.27241	-1.05422	-1.86403						Timm17a	-2.50694	-2.57755	-0.0706079	0.743455	-2.57755	-2.3218	0.255755	0.383945	N.S.
D3ZN95	Hcfc1	Host cell factor 1	6	-1.54669	-1.27895	-1.21842	-1.07804	-1.59609	-1.17827	-1.40913	-1.29738	-1.19684	-1.38325	-1.63568	-1.29635	-1.14449	-1.14744	-1.33345	-1.29559	-1.04915	-1.19447	-1.31125	-1.16459							0.828282	1.20068	0.372396	0.422102	1.20068	1.49681	0.296132	0.384445	N.S.
P50503	St13	Hsc70-interacting protein	10	1.86421	1.94007	1.86439	1.98453	1.98286	1.94378	1.8764	1.92128	1.76572	1.88252	1.82509	1.81649	1.83439	1.86782	1.80803	1.76334	1.92753	1.77829	1.79374	1.87234						Arhgap17	-2.09587	-2.17705	-0.0811791	0.26475	-2.17705	-2.12533	0.0517269	0.387067	N.S.
Q6IMX7	Hspbp1	Hsp70-binding protein 1	4	-2.99394	-2.65554	-3.02037	-3.23017	-3.19388	-2.7881	-2.86356	-3.04342	-3.436	-2.79184	-2.51591	-3.14611	-3.45834	-2.78164	-3.07527	-3.23719	-3.26754	-3.14991	-2.7542	-3.18034						Rplp1	2.31793	2.40687	0.0889399	0.229206	2.40687	2.50759	0.100721	0.387254	N.S.
Q63692	Cdc37	Hsp90 co-chaperone Cdc37	13	1.47237	1.68165	1.52131	1.42342	1.44169	1.44125	1.5823	1.37974	1.40974	1.27204	1.81795	1.66967	1.52309	1.36138	1.48836	1.49864	1.46985	1.39465	1.48803	1.29049						Prune1	-1.5298	-1.59747	-0.067673	0.434381	-1.59747	-1.48454	0.112933	0.387711	N.S.
D3ZKX9	Aloxe3	Hydroperoxide isomerase ALOXE3	2	1.52729	1.72976	1.72884	1.58982	1.3747	2.10138	1.73455	1.88419	1.38217	1.50827	-0.647901	1.52599	-1.6746	1.55755	1.74917	1.54608	1.57289	1.74973	1.83616	1.49261						Cox6a1	-2.71688	-1.51321	1.20367	0.101949	-1.51321	-0.668778	0.844428	0.388179	N.S.
Q4QQW3	Adhfe1	Hydroxyacid-oxoacid transhydrogenase, mitochondrial	12	0.962248	1.22194	0.901672	0.277102	0.952284	0.814832	1.03658	1.0214	0.932747	0.694628	1.00985	1.27946	1.19145	1.17141	1.02122	0.925798	1.06239	1.15341	1.14492	1.23096						Pde3a	-2.82377	-2.98716	-0.163388	0.115211	-2.98716	-3.07974	-0.0925751	0.388821	N.S.
Q9WVK7	Hadh	Hydroxyacyl-coenzyme A dehydrogenase, mitochondrial	20	6.79654	6.77391	6.78237	6.70896	6.69444	6.94416	6.85399	6.65117	7.03337	6.57446	6.77407	6.89143	6.70483	6.91618	6.85155	6.71343	6.6562	6.85269	6.93267	6.4447						Aloxe3	0.502042	1.59008	1.08804	0.159964	1.59008	1.72211	0.132029	0.389231	N.S.
P97519	Hmgcl	Hydroxymethylglutaryl-CoA lyase, mitochondrial	12	2.00342	2.11827	2.19471	1.77222	2.24115	2.48351	2.34804	2.18565	2.13559	2.17635	2.3055	2.2841	2.19536	2.15385	2.2274	2.44062	2.1542	2.28595	2.24804	1.91801						Caprin1	-0.773453	-0.699546	0.0739073	0.363657	-0.699546	-0.758368	-0.058822	0.389709	N.S.
Q4V8F9	Hsdl2	Hydroxysteroid dehydrogenase-like protein 2	31	5.18184	5.05499	5.1961	5.04914	5.16428	5.1426	5.20428	5.03636	5.40632	4.96434	5.05523	5.2816	5.23208	5.11598	5.35815	5.10989	5.13929	5.37188	5.45108	4.79724						Gdi1	2.47639	2.57567	0.0992742	0.158702	2.57567	2.51172	-0.0639456	0.391168	N.S.
P27605	Hprt1	Hypoxanthine-guanine phosphoribosyltransferase	11	4.34477	4.40712	4.41572	4.44625	4.36452	4.24399	4.27344	4.40377	4.49765	4.15665	4.36003	4.42305	4.2764	4.13047	4.3644	4.15577	4.28975	4.5409	4.56888	4.5947						Rabep2	-3.12636	-2.4114	0.714958	0.196499	-2.4114	-2.76677	-0.355369	0.391252	N.S.
Q63617	Hyou1	Hypoxia up-regulated protein 1	19	1.07013	1.02299	1.25363	1.13346	1.05782	1.0517	1.30372	1.20229	1.18704	0.87468	0.889696	1.05038	1.03756	1.07451	0.960135	1.2932	0.958948	0.985227	0.952399	1.17254						Ptpmt1	3.74478	3.64702	-0.0977562	0.0682664	3.64702	3.56033	-0.0866916	0.392216	N.S.
P01883		Ig delta chain C region (Fragment)	2	-4.04958	-3.53205	-4.42919	-2.00627	-5.18528	-2.97983	-3.28331	-5.96122	-2.49162	-3.1457	-3.05278	-5.34845	-3.82529	-3.70254	-4.13955	-3.83535	-4.15232	-3.08428	-5.86993	-3.89598						Nid2	1.59968	1.6832	0.0835248	0.496807	1.6832	1.55758	-0.125626	0.393126	N.S.
P20759		Ig gamma-1 chain C region	9	3.59848	4.26718	3.3614	3.25201	1.56892	3.54705	4.07169	2.411	3.47764	3.32387	2.58044	2.68194	3.93234	2.18532	3.55108	4.07115	2.56118	2.72499	3.56986	2.5322						Rpl34	-2.75554	-2.56545	0.190091	0.380249	-2.56545	-2.72593	-0.160477	0.394248	N.S.
P20760	Igg-2a	Ig gamma-2A chain C region	13	5.10646	5.86723	5.75121	5.86452	3.67185	5.69181	5.56036	5.37315	5.3418	4.99644	4.51417	2.75225	5.42578	4.13402	5.6558	5.42432	4.69288	5.15801	4.84406	5.68041						Cops3	-0.466422	-0.495413	-0.028991	0.596549	-0.495413	-0.419547	0.0758662	0.394795	N.S.
P20761	Igh-1a	Ig gamma-2B chain C region	6	1.89921	2.64051	2.91357	2.97004	1.65973	2.36425	1.29611	2.67218	1.51657	2.53718	1.84879	1.4171	2.00069	0.782398	2.57554	0.908363	1.69514	2.36751	1.77921	1.51932						Nudt5	-1.80628	-1.91395	-0.107672	0.296662	-1.91395	-1.99139	-0.0774461	0.395923	N.S.
P20762		Ig gamma-2C chain C region	8	1.29421	0.252583	1.02789	0.674466	1.19557	1.04504	1.33673	1.93077	1.07733	0.822878	1.66717	0.852791	1.49414	1.54595	2.17114	0.881547	1.37797	1.20434	-0.0967502	-1.19823						Hspa9	7.2639	7.34948	0.0855861	0.252247	7.34948	7.25997	-0.08951	0.395948	N.S.
P01805		Ig heavy chain V region IR2	2	-1.34162	-1.46173	-1.09794	-1.96171	-2.88154	-3.12906	-2.11564	-1.27483	-2.94134	-2.56178	-1.61366	-2.14116	-1.89829	-3.501	-2.28309	-2.57165	-3.51904	-1.02792	-1.71378	-3.67821						Esd	3.00851	3.06481	0.0563016	0.193076	3.06481	3.00798	-0.0568331	0.396724	N.S.
P01835		Ig kappa chain C region, B allele	5	3.66642	4.42483	4.35046	4.3072	2.65449	4.30094	4.07456	3.80779	3.83946	3.67355	3.20939	2.34243	4.08699	2.85792	4.16475	3.91963	3.22644	3.6847	3.61186	3.75154						Esam	-2.88457	-2.75785	0.126717	0.381261	-2.75785	-2.85849	-0.100643	0.398313	N.S.
P20767		Ig lambda-2 chain C region	6	1.1156	1.76718	1.1651	1.683	0.272499	1.31456	2.18548	1.50981	1.1834	1.2908	0.312124	-0.0669482	1.65541	0.606397	1.63442	1.20407	1.06686	1.82597	1.20204	2.03073						Nek7	-1.42528	-1.50402	-0.0787469	0.339459	-1.50402	-1.45088	0.0531439	0.398406	N.S.
O08836	Igbp1	Immunoglobulin-binding protein 1	4	1.14595	0.900372	0.701676	0.592333	0.531798	0.736696	0.657675	0.79277	0.75904	0.371105	0.684958	0.93831	1.12176	0.97084	0.88808	0.928172	0.592224	0.685954	0.908009	0.527228						Dynlrb1	-0.218721	-0.297145	-0.0784245	0.437752	-0.297145	-0.393603	-0.0964578	0.399041	N.S.
P70168	Kpnb1	Importin subunit beta-1	3	-3.46907	-3.13593	-2.58811	-2.51912	-3.25904	-3.50498	-3.0038	-3.01072	-3.29787	-3.54104	-3.72776	-3.45269	-3.45422	-2.93771	-3.05194	-3.7121	-3.65857	-3.10951	-3.50404	-2.98108						Prxl2b	-1.5512	-1.41109	0.140116	0.217378	-1.41109	-1.55686	-0.145777	0.399687	N.S.
Q5XIB3	Adprhl1	Inactive ADP-ribosyltransferase ARH2	13	3.52306	3.3383	3.19899	3.06224	3.49507	3.3784	3.30946	3.39566	2.98315	3.43149	3.61144	3.1261	3.25797	3.41084	3.32092	3.53291	3.54738	3.26691	3.35786	3.31825						Gsk3b	0.558866	0.669604	0.110738	0.25061	0.669604	0.736925	0.0673213	0.39978	N.S.
Q4V8B7	Hsdl1	Inactive hydroxysteroid dehydrogenase-like protein 1	7	-2.55157	-2.66737	-2.44994	-2.5826	-2.51768	-2.32834	-2.33623	-2.15194	-2.37947	-2.30135	-2.4714	-2.73966	-2.5209	-2.67019	-2.43276	-2.41176	-2.34242	-2.25906	-2.11543	-2.77287						NT5C1A	-3.62465	-3.618	0.00664897	0.969241	-3.618	-3.83209	-0.214086	0.401402	N.S.
D3ZW55	Itpa	Inosine triphosphate pyrophosphatase	10	0.199889	0.217131	0.432203	0.444258	0.441965	0.351314	0.448543	0.591742	0.176075	0.383471	0.317418	0.436895	0.487171	0.501064	0.450112	0.437272	0.486277	0.427512	0.441655	0.342945						Col1a1	1.45377	1.58814	0.134373	0.688528	1.58814	1.14056	-0.447575	0.401512	N.S.
E9PU28	Impdh2	Inosine-5'-monophosphate dehydrogenase 2	13	-0.489261	-0.560842	-0.414764	-0.158071	-0.703063	-0.782252	-0.575486	-0.594246	-0.578199	-0.651558	-0.516011	-0.173204	-0.396021	-0.573703	-0.285798	-0.58033	-0.58058	-0.555802	-0.473963	-0.374503						Psmf1	-0.668178	-0.763523	-0.0953451	0.259022	-0.763523	-0.826242	-0.0627198	0.401587	N.S.
P97697	Impa1	Inositol monophosphatase 1	9	0.57753	0.727426	0.468547	0.452464	0.50966	0.256121	0.204885	0.597921	0.600283	0.269563	0.445081	0.500608	0.466087	0.59652	0.326845	0.32785	0.430655	0.563381	0.267391	0.824241						Slc25a3	7.73171	7.82734	0.0956352	0.407791	7.82734	7.91376	0.0864134	0.401933	N.S.
Q8CIN7	Impa2	Inositol monophosphatase 2	9	0.365566	0.177243	0.537903	0.420431	-0.0705784	0.24585	0.298174	-0.0443715	0.207379	-0.0413856	0.0417214	0.828744	0.39993	0.243486	0.84098	0.191885	0.589861	0.822369	0.744329	0.377261						Dcakd	-1.4147	-1.27306	0.141649	0.232411	-1.27306	-1.21135	0.0617045	0.402631	N.S.
D3ZZX1	Inpp5a	Inositol polyphosphate-5-phosphatase A	6	-1.71374	-1.53714	-1.76393	-1.95136	-1.88196	-1.58616	-1.52148	-1.55355	-1.67254	-1.71935	-1.58301	-1.76497	-1.77614	-1.85015	-1.8327	-1.31402	-1.59786	-1.82957	-1.61831	-1.47937						Slc25a22	-3.98004	-3.92722	0.0528245	0.688595	-3.92722	-4.08454	-0.157324	0.402699	N.S.
Q6AYK3	Isyna1	Inositol-3-phosphate synthase 1	4	-2.15509	-2.61356	-2.58648	-2.42283	-2.24592	-2.12124	-2.28607	-2.38682	-2.46725	-2.01217	-2.56911	-2.56421	-2.40352	-2.47091	-2.26009	-2.42732	-2.332	-2.24214	-2.05761	-2.27139						Gfer	-3.34171	-3.62271	-0.281	0.155155	-3.62271	-3.46625	0.156462	0.403339	N.S.
P35559	Ide	Insulin-degrading enzyme	12	0.428067	0.679924	0.447229	0.565069	0.444714	0.565054	0.570826	0.50729	0.346273	0.626929	0.573721	0.514267	0.585104	0.547904	0.527995	0.553484	0.579708	0.494899	0.613549	0.569529						Serping1	0.432832	0.607313	0.174481	0.465349	0.607313	0.383341	-0.223972	0.404978	N.S.
P35859	Igfals	Insulin-like growth factor-binding protein complex acid labile subunit	6	-1.80956	-2.17487	-1.91522	-0.971233	-1.83151	-1.76639	-1.45541	-1.60278	-1.80552	-1.25417	-1.39478	-1.90256	-1.95834	-2.29318	-1.39757	-1.35986	-1.28716	-1.69925	-1.5807	-1.56407						Septin8	-1.41649	-1.3209	0.0955811	0.34662	-1.3209	-1.48727	-0.16637	0.405339	N.S.
P18614	Itga1	Integrin alpha-1	6	-3.21875	-2.87946	-3.29623	-2.9431	-2.99867	-2.97262	-3.06424	-3.00158	-2.98895	-2.7625	-2.66868	-3.26691	-3.34034	-2.8888	-3.04774	-2.86624	-2.733	-2.98173	-3.18327	-2.66458						Myo1d	-2.97331	-2.64076	0.332543	0.261005	-2.64076	-2.42153	0.219235	0.405551	N.S.
P49134	Itgb1	Integrin beta-1	22	2.107	2.10343	2.10807	1.91833	2.06816	2.15148	2.27897	1.99892	2.21232	2.3238	2.23374	2.06269	1.91592	2.10556	2.06042	2.07531	1.92793	2.00358	2.11609	2.17792						Sptbn2	1.40727	1.42569	0.0184221	0.800977	1.42569	1.48696	0.0612633	0.405638	N.S.
Q99J82	Ilk	Integrin-linked protein kinase	20	2.85527	2.9076	2.88529	2.79553	2.83679	2.73224	2.87827	2.75881	2.97222	2.84446	2.86156	2.94507	2.74332	2.84741	2.82875	2.82099	2.80482	2.92449	2.91098	2.98491						Macf1	-1.34126	-1.41069	-0.0694228	0.265005	-1.41069	-1.50638	-0.0956972	0.406851	N.S.
Q63416	Itih3	Inter-alpha-trypsin inhibitor heavy chain H3	17	2.13594	2.09721	2.5016	2.52972	2.14547	2.41508	2.3568	2.23553	2.40978	2.2463	1.99177	2.08782	2.36006	2.32159	2.75627	2.24148	2.25	2.31467	2.22695	2.3572						Capn1	0.0281795	0.128133	0.0999539	0.454377	0.128133	0.0415942	-0.0865392	0.407508	N.S.
Q63184	Eif2ak2	Interferon-induced, double-stranded RNA-activated protein kinase	4	-4.39784	-4.35616	-4.22321	-4.24389	-4.02836	-4.61802	-4.32233	-3.88119	-3.85818	-4.19044	-4.42982	-4.76309	-4.44243	-4.13218	-3.87235	-3.63818	-4.07409	-4.24004	-3.46352	-3.75901						Igh-1a	1.7249	2.41661	0.691708	0.124115	2.41661	2.07726	-0.339354	0.407675	N.S.
Q4V8C7	Prkra	Interferon-inducible double-stranded RNA-dependent protein kinase activator A	4	-2.39955	-2.69808	-2.27423	-2.33417	-2.29317	-2.00669	-2.0508	-1.91004	-2.20131	-2.18606	-2.27431	-2.0756	-2.18551	-2.08986	-2.38381	-2.28769	-2.0296	-2.38268	-2.14065	-2.07494						Ufd1	-0.228495	-0.36759	-0.139094	0.0668728	-0.36759	-0.284367	0.0832229	0.408317	N.S.
Q7TP98	Ilf2	Interleukin enhancer-binding factor 2	2	-2.73342	-3.29621	-2.86339	-3.09036	-3.42651	-3.44969	-2.78032	-3.16873	-2.72869	-3.4774	-2.91504	-2.78869	-3.33664	-2.90992	-3.40704	-3.59656	-2.96564	-2.91827	-3.12654	-3.78658						Rhoa	1.87158	2.00266	0.13108	0.187021	2.00266	2.06255	0.0598925	0.408985	N.S.
Q9JIL3	Ilf3	Interleukin enhancer-binding factor 3	5	-0.901811	-1.01573	-0.679479	-0.762032	-0.951614	-1.03694	-0.908873	-1.14653	-1.01821	-1.16346	-1.1307	-0.883275	-0.896668	-1.00088	-0.921077	-1.17629	-1.08546	-1.08772	-1.09625	-0.773341						Map1a	-0.012025	-0.0590543	-0.0470293	0.870787	-0.0590543	0.166546	0.2256	0.409058	N.S.
Q63621	Il1rap	Interleukin-1 receptor accessory protein	2	-4.2684	-4.60343	-4.77572	-4.35369	-4.5418	-3.93716	-5.00792	-4.63492	-5.36373	-4.42542	-4.63153	-4.68621	-4.58617	-4.57749	-4.01731	-4.5922	-4.25147	-5.21105	-5.68831	-4.47316						Hmbs	-1.22999	-1.2419	-0.0119151	0.946542	-1.2419	-1.36694	-0.125044	0.410524	N.S.
Q9WVE9	Itsn1	Intersectin-1	2	-3.16276	-2.95313	-3.90053	-3.06516	-3.42092	-3.7136	-3.02319	-2.99991	-3.39466	-3.26239	-3.26093	-3.41995	-3.07562	-4.5948	-3.64685	-4.90248	-3.50505	-4.55664	-3.39337	-3.33859						Banf1	0.666328	0.435521	-0.230807	0.137906	0.435521	0.369138	-0.0663835	0.410659	N.S.
A1L1K8	Habp4	Intracellular hyaluronan-binding protein 4	2	-4.94817	-3.97603	-4.14418	-4.72276	-3.95414	-5.07043	-4.97131	-3.71162	-5.66078	-4.65676	-4.22084	-5.57399	-5.07305	-5.97354	-4.17866	-5.57456	-4.3911	-6.07631	-5.26699	-5.08268						Eloc	0.158914	0.171419	0.0125046	0.774131	0.171419	0.120462	-0.0509566	0.414019	N.S.
Q5HZE2	Tmem120a	Ion channel TACAN	4	-3.31781	-2.90449	-3.75363	-3.68324	-3.29222	-2.65668	-2.66669	-3.26359	-3.45929	-2.81181	-3.04802	-3.62934	-3.07993	-3.58197	-3.39701	-2.22181	-3.16594	-3.27484	-2.9364	-3.46523						Acadm	6.93654	6.85944	-0.0771081	0.258896	6.85944	6.96474	0.105302	0.414146	N.S.
Q62751	Ireb2	Iron-responsive element-binding protein 2	2	-0.32809	-0.861592	-1.17656	-0.97255	-0.153426	-0.211111	-0.410937	-1.50684	-1.63344	-1.40385	-1.0405	-0.784328	-1.204	-0.353622	-0.936402	-1.49688	-2.16269	-0.717203	-1.32961	-1.92475						Agfg1	-2.53988	-2.65021	-0.110331	0.343257	-2.65021	-2.55474	0.095467	0.414831	N.S.
Q80W96	Isca1	Iron-sulfur cluster assembly 1 homolog, mitochondrial	3	-1.16411	-1.47551	-1.44163	-1.35437	-1.24199	-0.965048	-1.34831	-1.12964	-1.42461	-1.52212	-1.2905	-1.31514	-1.13277	-1.03108	-1.33169	-1.21721	-1.20513	-1.49996	-1.30915	-1.40427						Tsg101	-0.911904	-0.944468	-0.0325643	0.689511	-0.944468	-1.01075	-0.0662828	0.415104	N.S.
Q704E8	Abcb7	Iron-sulfur clusters transporter ABCB7, mitochondrial	15	0.474836	0.485667	0.347677	0.329591	0.589972	0.85718	0.824854	0.584451	0.495133	0.52029	0.875787	0.394932	0.400619	0.385139	0.52621	0.661212	0.474934	0.460063	0.444177	0.303039						Trdn	-3.03334	-3.35891	-0.325564	0.0960184	-3.35891	-3.20558	0.153325	0.415822	N.S.
Q711G3	Iah1	Isoamyl acetate-hydrolyzing esterase 1 homolog	5	-0.842873	-1.01507	-0.777539	-0.959478	-1.0622	-0.96744	-0.943722	-1.00053	-1.0507	-1.42031	-0.995232	-0.844921	-0.867564	-0.62039	-0.929999	-1.08036	-0.938225	-0.940282	-1.01078	-0.734082						MB	1.44083	1.2738	-0.167026	0.0688009	1.2738	1.37112	0.0973201	0.416954	N.S.
Q8VI04	Asrgl1	Isoaspartyl peptidase/L-asparaginase	5	-1.12072	-1.15408	-1.51644	-1.14402	-1.26216	-1.16458	-1.41155	-0.895611	-1.53574	-1.10535	-0.991863	-1.08881	-1.00861	-0.918415	-1.17035	-1.31248	-1.08967	-1.02483	-0.965273	-1.27364						Mb	8.59144	8.56182	-0.0296175	0.778069	8.56182	8.61648	0.0546633	0.416983	N.S.
Q6I7R3	Isoc1	Isochorismatase domain-containing protein 1	7	2.57953	2.51473	2.25148	2.62617	2.53321	2.68773	2.4263	2.68853	2.52273	2.72757	2.49396	2.40566	2.49141	2.60639	2.50838	2.4677	2.44283	2.32704	2.67922	2.27281						Ccdc51	1.00629	0.997175	-0.00910994	0.921277	0.997175	1.07731	0.0801311	0.417722	N.S.
Q5U3Z3	Isoc2	Isochorismatase domain-containing protein 2	5	-0.454827	-0.198469	-0.607503	-0.689269	-0.419489	-0.0330579	-0.444447	-0.347878	-0.790988	-0.747607	-0.300119	-0.307798	-0.217517	-0.0299417	-0.495747	-0.0511405	-0.365507	-0.246314	-0.115143	-0.591432						Prmt1	-1.22494	-1.23652	-0.0115831	0.896972	-1.23652	-1.29695	-0.0604282	0.417874	N.S.
Q99NA5	Idh3a	Isocitrate dehydrogenase [NAD] subunit alpha, mitochondrial	21	6.49793	6.64704	6.41915	6.31692	6.61501	6.56897	6.5151	6.44423	6.64955	6.53947	6.63375	6.47142	6.30119	6.35296	6.49978	6.49483	6.51196	6.45465	6.53051	6.36404						TBC1D4	-2.96928	-3.12103	-0.151746	0.459392	-3.12103	-2.93639	0.184642	0.418707	N.S.
Q68FX0	Idh3B	Isocitrate dehydrogenase [NAD] subunit beta, mitochondrial	21	4.88461	4.9394	4.7523	4.7692	5.04428	4.88698	4.90002	4.74914	5.02441	4.91467	5.0219	4.78877	4.85239	4.86328	4.94084	4.82823	4.88942	4.80538	4.93893	4.82438						Ppp1cc	-2.48923	-2.49745	-0.00822525	0.949777	-2.49745	-2.42238	0.0750733	0.418879	N.S.
P41564	IDH3G	Isocitrate dehydrogenase [NAD] subunit gamma, mitochondrial (Fragment)	2	-1.05035	-0.580049	-1.05204	-1.65888	-0.386112	-1.05764	-0.823478	-0.676698	-1.05203	-0.369468	-0.260292	-0.842042	-0.534343	-0.480751	-0.573213	-0.770047	-0.734659	-0.491372	-0.470772	-1.66318						Rpl7a	1.00753	0.978182	-0.0293467	0.298564	0.978182	1.05001	0.0718321	0.419158	N.S.
P41562	Idh1	Isocitrate dehydrogenase [NADP] cytoplasmic	21	3.15795	3.49878	3.29975	2.92021	3.54543	3.08019	3.27008	3.33522	3.53089	3.45312	3.531	3.33583	3.40972	3.08405	3.67298	3.38363	3.48066	3.46625	3.28768	2.84308						Dnaja2	0.92092	1.00756	0.0866378	0.26961	1.00756	0.95987	-0.0476879	0.419362	N.S.
P56574	Idh2	Isocitrate dehydrogenase [NADP], mitochondrial	35	9.98322	10.0675	9.88074	9.78795	9.68368	9.84278	10.0907	9.92094	10.0221	9.77102	9.89042	9.77517	9.80318	9.87606	9.86262	9.76071	9.87588	9.84364	10.1373	9.63736						Pgp	1.23712	1.14797	-0.0891515	0.121739	1.14797	1.21566	0.0676898	0.420611	N.S.
P04406-2	GAPDH	Isoform 2 of Glyceraldehyde-3-phosphate dehydrogenase	2	1.28207	1.70037	1.50885	1.56156	1.75499	1.15517	1.58239	0.389745	1.40328	1.78911	2.39373	1.42402	2.13093	2.11649	1.89839	1.38025	1.76106	0.745129	1.20312	1.55347						Atl3	-5.71325	-5.43168	0.281572	0.326545	-5.43168	-5.21473	0.216953	0.421142	N.S.
Q6URK4-2	Hnrnpa3	Isoform 2 of Heterogeneous nuclear ribonucleoprotein A3	2	-0.881351	-0.901426	-0.62211	-0.884339	-0.913772	-1.04105	-1.03162	-0.990056	-0.936158	-0.791663	-1.04882	-0.822403	-1.07174	-0.686612	-0.963018	-1.04693	-1.03709	-1.21124	-0.997163	-1.22956						Lgals3	-1.88184	-1.40499	0.476849	0.196511	-1.40499	-1.76312	-0.358131	0.421269	N.S.
Q66HS7-2	Pdlim3	Isoform 2 of PDZ and LIM domain protein 3	2	-0.958233	-0.768282	-0.572266	-0.774389	-1.13489	-1.88511	-1.8227	-1.31393	-1.00614	-1.41556	-1.45593	-0.533054	-0.717925	-1.41653	-1.27672	-1.28804	-1.6003	-0.679147	-1.2392	-0.867193						Aldh9a1	2.1202	2.06402	-0.0561718	0.331318	2.06402	2.01009	-0.053936	0.421678	N.S.
Q62920-2	Pdlim5	Isoform 2 of PDZ and LIM domain protein 5	2	-2.13107	-2.14774	-2.1207	-1.84883	-1.84757	-1.60176	-1.89658	-1.84873	-1.72624	-2.11971	-1.91202	-2.15548	-1.93059	-2.01518	-2.03886	-1.95869	-2.44131	-2.21154	-1.80121	-2.40101						Rps19	0.959249	1.02877	0.0695197	0.225488	1.02877	0.957235	-0.071534	0.422264	N.S.
Q96HC4-2	PDLIM5	Isoform 2 of PDZ and LIM domain protein 5	4	2.9045	2.68468	2.57769	2.2834	2.70587	2.68175	2.80794	2.59286	2.52785	2.41076	2.86239	2.49183	2.69255	2.52583	2.62706	2.71208	2.67759	2.54744	2.66519	2.63033						Ensa	-2.00937	-2.06887	-0.0595066	0.785113	-2.06887	-2.18671	-0.117831	0.422872	N.S.
F1M7L9-2	Pkp2	Isoform 2 of Plakophilin-2	13	2.57213	2.54657	2.73797	2.43633	2.79539	2.7402	2.74577	2.57527	2.85562	2.44576	2.58322	2.36575	2.51348	2.38157	2.61417	2.73885	2.56454	2.54503	2.68313	2.83379						Eif2s3y	-4.49591	-4.24407	0.251838	0.118718	-4.24407	-4.3862	-0.142129	0.425155	N.S.
Q8VBU2-2	Ndrg2	Isoform 2 of Protein NDRG2	2	-0.192601	-0.256902	-0.3029	-0.224499	-0.411931	-0.294937	-0.137724	-0.0713369	-0.198399	-0.213888	-0.46801	-0.0627696	-0.171515	-0.461711	-0.240635	-0.115784	-0.0431703	0.0286823	0.117841	-0.343546						Txnl1	2.1217	2.05442	-0.0672764	0.258343	2.05442	2.01087	-0.0435476	0.425696	N.S.
P04692-2	Tpm1	Isoform 2 of Tropomyosin alpha-1 chain	5	-1.19828	-1.01959	-1.36632	-1.6569	-1.76595	-1.45463	-1.70003	-1.9299	-1.12769	-1.10648	-2.0149	-0.784154	-1.37264	-1.28206	-1.31771	-1.45461	-1.49408	-0.66641	-0.974804	-0.505907						Rpl37a	-2.78317	-2.64493	0.138249	0.403106	-2.64493	-2.52999	0.114932	0.426107	N.S.
P58775-2	Tpm2	Isoform 2 of Tropomyosin beta chain	3	-2.03946	-2.05653	-2.09358	-2.22403	-2.55339	-2.84693	-2.65514	-3.10156	-1.76203	-1.54009	-2.7021	-1.14445	-2.36486	-2.12867	-2.1987	-2.41171	-2.3504	-1.26809	-1.50925	-0.748689						Acp2	-4.68834	-3.79203	0.896316	0.0843225	-3.79203	-3.20239	0.589635	0.427014	N.S.
Q9JK11-3	Rtn4	Isoform C of Reticulon-4	2	-0.396007	-0.526584	-0.512124	-0.950666	-0.394234	-0.1821	-0.0943525	-0.366093	-0.3298	-0.259343	-0.186712	-0.484004	-0.628578	-0.281745	-0.357657	0.0959975	-0.014589	-0.307076	-0.00356486	-1.05319						Tppp	0.680776	0.603202	-0.0775746	0.547916	0.603202	0.504402	-0.0987998	0.427082	N.S.
P11980-2	Pkm	Isoform M2 of Pyruvate kinase PKM	2	-2.35125	-2.8515	-2.61006	-2.7488	-2.71361	-2.35707	-2.59997	-2.48359	-2.4653	-2.0693	-2.27413	-2.31712	-2.66517	-3.51824	-2.52807	-2.91656	-2.67554	-2.36734	-2.37517	-2.73983						Mrpl16	-0.781569	-0.810387	-0.0288179	0.858867	-0.810387	-0.938731	-0.128343	0.427627	N.S.
P48004-2	Psma7	Isoform RC6-IS of Proteasome subunit alpha type-7	2	-2.59884	-2.60925	-2.39911	-2.35577	-2.03155	-1.48072	-2.2671	-1.69452	-2.27197	-2.48349	-1.78347	-2.13748	-2.80136	-2.36877	-2.02773	-2.43645	-2.09911	-1.67989	-2.13081	-2.40463						Plg	3.68627	3.71145	0.0251781	0.835765	3.71145	3.62832	-0.0831359	0.4282	N.S.
P12007	Ivd	Isovaleryl-CoA dehydrogenase, mitochondrial	23	5.76369	5.87483	5.78846	5.73787	5.88089	5.77106	5.89755	5.82241	5.9023	5.77888	5.85355	5.765	5.70738	5.9709	5.69752	5.67869	5.75159	5.80853	5.93739	5.73234						Ap2m1	0.653976	0.733317	0.0793416	0.288518	0.733317	0.792101	0.0587841	0.429434	N.S.
Q568Z6	Ist1	IST1 homolog	6	-1.46517	-1.47289	-1.44946	-1.50251	-1.57747	-1.32694	-1.40658	-1.34706	-1.47129	-1.59245	-1.56276	-1.49676	-1.59862	-1.48499	-1.30046	-1.41451	-1.60523	-1.50221	-1.32939	-1.76457						Tmx2	-1.63226	-1.77654	-0.144275	0.358418	-1.77654	-1.63903	0.137508	0.429561	N.S.
Q6P0K8	Jup	Junction plakoglobin	31	4.68038	4.7654	4.81285	4.59556	4.8047	4.6545	4.74694	4.65224	5.03946	4.55148	4.6343	4.53597	4.54506	4.45945	4.75023	4.72932	4.57896	4.77899	4.81254	4.93678						Hsp90aa1	2.89138	3.08848	0.197102	0.0716277	3.08848	3.03282	-0.055655	0.42968	N.S.
Q2PS20	Jph2	Junctophilin-2	18	2.00436	2.03972	1.93297	1.7636	1.71844	1.91386	2.1137	1.76551	2.03303	2.09055	2.29945	2.10313	1.95457	1.63354	1.90822	2.3124	2.12664	1.90122	1.98608	1.99453						CALM2	4.2332	4.25737	0.0241713	0.541809	4.25737	4.22338	-0.0339897	0.430501	N.S.
Q6AXU6	Jpt1	Jupiter microtubule associated homolog 1	3	0.414861	-0.309201	0.354985	0.00928086	0.429995	-0.280552	-0.0168986	0.462106	0.0821498	0.454559	0.478666	0.536277	0.612868	-0.40833	0.256087	-0.343111	0.291418	0.448748	0.402704	-0.158397						Hmgn2	-4.19204	-4.24569	-0.0536484	0.720027	-4.24569	-4.39613	-0.150432	0.432051	N.S.
Q9ER30	Klhl41	Kelch-like protein 41	22	1.91495	1.97299	1.73831	2.17752	2.02176	1.89019	1.74093	2.17238	1.95768	2.25213	1.83065	1.70165	1.86914	1.93691	1.88065	1.90544	1.92311	1.68715	1.94706	2.35473						Vars1	1.63243	1.63686	0.00443399	0.970779	1.63686	1.73739	0.100533	0.43265	N.S.
Q6IFU7	Krt42	Keratin, type I cytoskeletal 42	2	-3.34422	-3.5092	-3.40664	-3.30627	-1.58449	-3.09734	-2.98773	-2.93778	-3.15493	-2.21913	-5.58274	-3.50025	-2.73393	-3.07524	-2.24703	-4.44114	-3.91553	-3.34844	-3.72328	-3.16432						Ppm1a	-0.541217	-0.569009	-0.027792	0.53358	-0.569009	-0.523064	0.0459453	0.434254	N.S.
Q6IG01	Krt77	Keratin, type II cytoskeletal 1b	2	3.56137	3.09995	3.11965	3.38849	3.05351	3.35263	3.36218	3.37903	3.29718	3.1834	2.91796	2.80639	3.26261	3.25267	3.27844	3.04004	3.18246	2.71073	2.58419	2.91239						Tomm40	-0.119456	-0.139156	-0.0196995	0.804163	-0.139156	-0.0363834	0.102773	0.434879	N.S.
Q6P6Q2	Krt5	Keratin, type II cytoskeletal 5	4	-1.11037	-2.70966	-2.78365	-1.75236	0.167003	-1.17756	-1.23139	-0.925713	-1.85639	-0.0712443	-1.17017	-1.71433	-0.764162	-0.910347	-0.0513931	-2.14872	-1.85037	-1.82383	-1.22731	-1.59956						Gpd1	3.26261	3.14459	-0.11802	0.210067	3.14459	3.22726	0.0826657	0.435211	N.S.
Q10758	Krt8	Keratin, type II cytoskeletal 8	2	-2.25673	-3.38746	-3.38905	-5.0305	-0.0909992	-2.42252	-2.51064	-2.48176	-3.16254	-2.47314	-3.21708	-2.93293	-2.53062	-2.77303	-1.31572	-4.13964	-2.8028	-2.88375	-2.63851	-2.89855						Nit1	-0.0757887	-0.204558	-0.128769	0.0891127	-0.204558	-0.135447	0.0691108	0.43558	N.S.
Q9QYU4	Crym	Ketimine reductase mu-crystallin	6	-0.801162	-1.03106	-1.11911	-1.27739	-0.916293	-1.60826	-1.33482	-1.2143	-0.743635	-0.59012	-1.20299	-2.36381	-1.34626	-2.78054	-0.676205	-1.23552	-1.19763	-1.92845	-1.13417	0.552243						Nit2	3.54105	3.40456	-0.136489	0.228611	3.40456	3.49097	0.0864117	0.436506	N.S.
Q91XU1	Qki	KH domain-containing RNA-binding protein QKI	8	-0.990579	-0.891095	-1.06086	-0.885423	-1.201	-1.31101	-1.37782	-1.1013	-0.992228	-1.07267	-1.32819	-0.998351	-0.900132	-0.721554	-1.14635	-1.11016	-1.09625	-1.03817	-1.03402	-1.04617						Igbp1	0.920789	0.774425	-0.146364	0.301411	0.774425	0.663457	-0.110968	0.436966	N.S.
Q91V33	Khdrbs1	KH domain-containing, RNA-binding, signal transduction-associated protein 1	4	-1.41163	-1.5056	-1.74331	-1.15642	-1.94857	-2.11473	-1.72037	-1.60697	-1.90055	-2.15032	-1.87851	-1.6643	-1.73191	-1.73098	-2.09085	-1.7814	-1.79438	-1.92729	-1.93041	-1.41657						Rps5	0.431809	0.40338	-0.028429	0.69116	0.40338	0.33049	-0.0728898	0.437791	N.S.
P37285	Klc1	Kinesin light chain 1	10	-1.72677	-1.51691	-1.52392	-1.40169	-1.4929	-1.663	-1.47042	-1.42228	-2.2276	-1.70346	-1.70536	-1.76999	-1.76551	-1.43183	-2.01637	-1.64797	-1.4859	-1.57524	-1.82096	-1.94246						Clu	1.16263	1.12247	-0.0401673	0.63161	1.12247	1.06369	-0.0587813	0.437848	N.S.
Q5PQM2	Klc4	Kinesin light chain 4	7	-1.67191	-1.92899	-1.6692	-1.76476	-1.5636	-1.72081	-1.51236	-1.74892	-2.11565	-1.91532	-1.54407	-1.60097	-1.46751	-1.53944	-1.76554	-1.56636	-1.58744	-1.9167	-1.92942	-1.85961						Lamp1	0.145133	0.0481194	-0.0970137	0.155417	0.0481194	0.100477	0.0523576	0.438059	N.S.
Q2PQA9	Kif5b	Kinesin-1 heavy chain	29	1.92556	1.95031	1.89919	1.78603	1.96673	1.9478	1.98673	1.87238	1.8121	1.76097	2.12055	1.90737	1.92974	1.90967	2.01304	2.00523	2.00022	1.89754	1.95764	1.95404						Hdlbp	0.264769	0.275211	0.0104423	0.808474	0.275211	0.303329	0.028118	0.438344	N.S.
O35787	Kif1c	Kinesin-like protein KIF1C	4	-2.52469	-2.67061	-2.6754	-2.76473	-2.81815	-2.67848	-2.46751	-2.47576	-2.906	-2.98865	-2.62808	-2.77584	-2.77275	-2.56539	-2.65869	-2.4323	-2.70027	-2.59079	-2.55682	-2.85006						Serpina3k	3.36468	3.16994	-0.194744	0.5586	3.16994	2.94495	-0.224985	0.439055	N.S.
D3ZD05	Kank2	KN motif and ankyrin repeat domain-containing protein 2	25	1.69377	1.68225	1.71942	1.59725	1.69714	1.26614	1.3844	1.55607	1.83033	1.70098	1.63745	1.74872	1.67576	1.55692	1.71425	1.46723	1.63704	1.69391	1.72625	1.81406						Selenbp1	4.9945	4.84618	-0.148319	0.178459	4.84618	4.90841	0.0622276	0.439373	N.S.
Q08415	Kyat1	Kynurenine--oxoglutarate transaminase 1	9	0.180179	-0.262827	0.329472	0.352752	0.1833	0.480963	0.477266	0.381784	0.148785	-0.138873	0.474413	0.405281	0.310175	-0.078007	0.545137	0.628808	0.469922	0.166507	0.191062	0.130006						Ubxn4	-3.46365	-3.37336	0.0902949	0.521052	-3.37336	-3.26422	0.109132	0.439984	N.S.
Q58FK9	Kyat3	Kynurenine--oxoglutarate transaminase 3	15	2.73024	1.98385	2.3663	2.47548	2.61885	2.75916	2.13303	2.68247	2.20153	2.30067	2.10341	1.79936	2.45881	2.8239	2.82468	2.55164	2.526	2.74453	3.04751	2.51176						Ncl	0.359097	0.378154	0.019057	0.758306	0.378154	0.324186	-0.0539681	0.440075	N.S.
P70490	Mfge8	Lactadherin	9	0.0562506	0.0905541	-0.0139771	-0.233927	0.310989	0.191169	0.147979	0.215509	0.225677	0.59078	0.381426	0.428196	-0.152056	-0.549547	0.139307	0.276819	-0.0678224	-0.00963398	0.306574	0.479104						Sra1	-3.56365	-3.73004	-0.166389	0.446247	-3.73004	-3.92451	-0.194472	0.440224	N.S.
Q6P7Q4	Glo1	Lactoylglutathione lyase	14	3.33289	3.26484	3.14723	3.696	2.83182	3.59002	3.19765	3.42259	2.51456	2.85308	3.39957	2.40715	2.49669	2.9462	2.80369	2.37549	2.78765	2.37515	3.33573	3.09609						Ndufb1	4.75673	4.70314	-0.0535919	0.442098	4.70314	4.76598	0.0628336	0.440401	N.S.
Q91XQ2	Epm2a	Laforin	6	-0.504194	-0.300282	-0.283415	-0.271638	-0.42314	-0.592794	-0.493955	-0.270028	-0.893458	-0.398209	-0.384443	-0.796381	-0.560653	-0.706604	-0.318456	-0.116466	-0.359266	-0.518454	-0.469479	-0.804288						Grn	-0.707995	-0.513149	0.194846	0.136478	-0.513149	-0.743842	-0.230693	0.440523	N.S.
Q811X6	Cryl1	Lambda-crystallin homolog	16	1.88339	1.73839	1.82443	2.09417	2.01239	2.56683	1.81466	1.84692	1.94059	2.23569	2.09834	1.89665	2.00343	2.30493	1.86312	1.92464	2.00606	2.09787	1.91841	1.54419						Slc25a5	5.28922	5.38845	0.0992349	0.334714	5.38845	5.45601	0.0675569	0.442643	N.S.
Q62733	Tmpo	Lamina-associated polypeptide 2, isoform beta	6	-1.22067	-1.00488	-1.00328	-1.2677	-1.28357	-1.37324	-1.2202	-1.33706	-1.12762	-0.922955	-1.15451	-1.2587	-1.10359	-1.20445	-1.08645	-1.02917	-1.38091	-1.44555	-1.22163	-0.905936						Slc25a11	6.11039	6.09579	-0.014598	0.900406	6.09579	6.17942	0.08363	0.443088	N.S.
P70615	Lmnb1	Lamin-B1	31	2.33262	2.31535	2.48988	2.3178	2.27388	2.01173	2.15452	2.07495	2.34541	2.24494	2.13633	2.45168	2.18864	2.2352	2.2396	2.15634	2.25863	2.22626	2.14002	2.49392						ANXA11	3.59114	3.55096	-0.0401816	0.364029	3.55096	3.50524	-0.0457214	0.443788	N.S.
P15800	Lamb2	Laminin subunit beta-2	70	4.94396	4.79384	4.79545	4.84617	5.00281	4.77307	4.72035	4.88213	5.05268	5.00157	4.86057	5.02915	4.56965	4.66091	4.81996	4.74982	4.88157	4.79493	4.70983	5.07929						Synpo2	3.14932	3.24908	0.0997663	0.0949872	3.24908	3.19747	-0.0516144	0.443847	N.S.
Q9NS86	LANCL2	LanC-like protein 2	3	-2.8155	-2.90394	-3.26649	-3.0523	-3.07592	-2.91006	-2.93526	-2.73604	-2.92951	-2.93278	-2.82299	-3.00186	-3.02742	-3.22017	-2.60616	-2.77707	-2.61123	-2.60872	-2.77068	-2.886						Gsta4	0.548272	0.585101	0.0368296	0.74441	0.585101	0.461993	-0.123108	0.444257	N.S.
Q9R0J8	Lgmn	Legumain	3	-2.80802	-3.05043	-2.63526	-3.08416	-2.61174	-3.04872	-3.03772	-3.02553	-2.80972	-2.25783	-3.78908	-3.16655	-3.06962	-2.86393	-3.30298	-3.44357	-3.18934	-2.79953	-2.97509	-2.37769						Pkm	5.1017	5.09042	-0.0112829	0.879934	5.09042	5.19727	0.10685	0.444565	N.S.
A1A5Q0	Lmod2	Leiomodin-2	17	1.41059	1.34869	1.23344	1.21484	1.4358	1.37184	1.25588	1.45594	1.43916	1.48212	1.27939	1.46918	1.17269	1.21861	1.29449	1.41222	1.40225	1.50388	1.58678	1.63279						Atp6v1b2	1.50949	1.47754	-0.0319532	0.458884	1.47754	1.53055	0.0530091	0.445226	N.S.
Q6P4Z6	Lcmt1	Leucine carboxyl methyltransferase 1	2	-3.43286	-3.12812	-3.63933	-3.67225	-3.82788	-3.46159	-3.55873	-3.53968	-3.67625	-3.86536	-3.51807	-3.44529	-3.72098	-3.54803	-3.34932	-3.66902	-3.48295	-3.80551	-3.76407	-3.73838						Fdx1	-0.189392	-0.312295	-0.122904	0.178953	-0.312295	-0.189123	0.123172	0.448901	N.S.
Q5SGE0	Lrpprc	Leucine-rich PPR motif-containing protein, mitochondrial	74	4.44348	4.41382	4.36426	4.34236	4.47872	4.71553	4.64704	4.39348	4.55076	4.39306	4.5124	4.08478	4.27325	4.38243	4.49942	4.44815	4.50776	4.32393	4.54801	4.62817						Ak2	4.42516	4.40549	-0.019674	0.754092	4.40549	4.31173	-0.093752	0.449083	N.S.
Q4V7E8	Lrrfip2	Leucine-rich repeat flightless-interacting protein 2	3	-3.49589	-3.26199	-3.17124	-3.14324	-3.44217	-3.25026	-2.84731	-3.23258	-3.20042	-3.29003	-3.11838	-3.18818	-3.41644	-3.06294	-3.06618	-2.84445	-2.89303	-3.25465	-3.30362	-2.99929						Eif3i	0.340254	0.270202	-0.0700515	0.22602	0.270202	0.304166	0.0339641	0.449316	N.S.
D3ZXS4	Lrrc39	Leucine-rich repeat-containing protein 39	11	0.453172	0.546408	0.474467	0.702117	-0.163134	0.23726	-0.159611	-0.0958087	0.44492	0.274996	0.180259	0.678866	0.595412	0.64534	0.394808	-0.0475448	0.363236	0.759892	0.539131	0.442015						Slc44a2	0.384634	0.486155	0.101521	0.423461	0.486155	0.578682	0.0925265	0.449602	N.S.
Q5RJR8	Lrrc59	Leucine-rich repeat-containing protein 59	2	-3.38777	-3.18835	-3.18921	-3.39093	-3.2298	-2.9976	-2.77529	-2.78667	-3.25517	-2.65891	-2.93147	-3.48543	-3.39373	-2.84686	-3.21274	-2.95294	-3.15135	-2.97907	-3.07378	-3.12093						Nme1	-1.90088	-2.34891	-0.448024	0.42102	-2.34891	-1.91453	0.434374	0.450833	N.S.
P97629	Lnpep	Leucyl-cystinyl aminopeptidase	18	0.798794	0.970646	0.899769	0.838768	1.06645	0.82306	1.03166	0.88579	0.741474	0.997107	0.773306	0.76618	0.849455	0.770054	0.70483	0.904436	0.669737	0.803993	0.988622	0.940906						Aox3	-3.00486	-3.09089	-0.0860323	0.74095	-3.09089	-2.86004	0.230848	0.45109	N.S.
P97829	Cd47	Leukocyte surface antigen CD47	2	-2.20299	-2.08767	-2.25331	-1.90083	-1.91518	-1.83528	-1.85132	-1.89804	-1.75427	-1.59146	-2.40772	-1.9727	-2.04045	-1.99358	-1.69601	-1.73396	-1.75041	-1.74239	-1.75522	-1.47361						Rpl10a	0.643279	0.661028	0.0177487	0.713915	0.661028	0.721232	0.0602043	0.452475	N.S.
P30349	Lta4h	Leukotriene A-4 hydrolase	13	2.38337	2.36953	2.59114	2.30503	2.48509	2.27825	2.37484	2.40854	2.4275	2.53827	2.35925	2.28612	2.3956	2.13657	2.45636	2.39271	2.33348	2.3419	2.37296	2.6218						Cd2ap	-3.28107	-2.99901	0.282059	0.0696018	-2.99901	-3.31742	-0.318408	0.452934	N.S.
Q99MZ8	Lasp1	LIM and SH3 domain protein 1	10	-0.150231	-0.100758	-0.0147592	-0.121376	-0.300179	-0.382046	-0.640779	-0.463667	-0.0850122	-0.0329717	-0.428002	-0.246255	-0.366231	-0.325429	-0.368946	-0.676016	-0.0435925	-0.492791	-0.339368	-0.231794						Prrc1	-4.05394	-3.98537	0.0685734	0.858273	-3.98537	-3.76071	0.224662	0.453062	N.S.
F1LR10	Lima1	LIM domain and actin-binding protein 1	7	-2.11218	-2.08406	-1.80655	-1.80688	-1.74387	-2.17879	-1.94447	-2.08941	-1.92897	-1.54846	-2.15431	-2.0508	-2.17006	-2.20819	-1.8291	-2.13126	-2.09841	-1.96972	-2.13288	-1.84284						Cuta	0.0242714	-0.1041	-0.128372	0.0763438	-0.1041	-0.177317	-0.0732173	0.454236	N.S.
B5DEH0	Limd1	LIM domain-containing protein 1	8	0.689922	0.996823	0.955295	1.07795	0.716766	0.536242	0.979382	0.941952	0.822637	0.353047	0.695218	1.10432	0.666333	0.862934	0.883365	0.8373	0.760162	0.989752	0.99752	1.02581						Eml1	1.05222	0.987192	-0.0650273	0.105737	0.987192	1.03211	0.044913	0.454843	N.S.
Q62813	Lsamp	Limbic system-associated membrane protein	3	-3.78191	-3.75104	-3.26931	-3.53678	-3.05593	-2.72363	-2.92031	-3.28434	-3.09649	-4.01982	-3.38014	-2.67874	-2.73515	-3.16247	-3.29122	-3.01081	-2.59083	-2.94193	-2.78725	-2.84302						Hadhb	8.15145	8.1254	-0.0260565	0.707532	8.1254	8.03085	-0.0945454	0.455024	N.S.
P11182	DBT	Lipoamide acyltransferase component of branched-chain alpha-keto acid dehydrogenase complex, mitochondrial	12	3.26794	3.2932	2.89812	2.92377	3.11404	3.19196	3.12032	3.06356	3.1182	3.092	3.07634	3.34236	3.187	3.66834	3.22293	2.95409	3.19823	3.3881	3.33118	2.84545						Capns1	0.865893	0.91949	0.0535972	0.448738	0.91949	0.96516	0.0456699	0.455363	N.S.
Q5XI07	Lpp	Lipoma-preferred partner homolog	17	0.944798	0.92052	0.997271	0.982692	0.955212	0.758739	0.817867	0.806177	0.983822	0.885832	0.808044	0.960282	0.755388	0.811623	0.859304	0.776918	0.88277	0.72423	0.859151	1.08967						Eif4e	-0.278627	-0.165118	0.113509	0.268643	-0.165118	-0.196612	-0.0314939	0.45571	N.S.
Q63313	Lbp	Lipopolysaccharide-binding protein	2	-6.14891	-5.48691	-3.21324	-5.74198	-5.4287	-3.87497	-5.56441	-5.73148	-3.91499	-4.38901	-6.52451	-6.17491	-4.31216	-4.81737	-4.30828	-6.10287	-6.15962	-4.11796	-5.20084	-5.15508						Puf60	-1.19826	-1.21076	-0.0125007	0.894246	-1.21076	-1.27717	-0.0664055	0.456074	N.S.
Q06000	Lpl	Lipoprotein lipase	12	0.348414	0.0578183	0.63177	0.0100075	-0.151071	-0.108667	0.214604	0.210708	0.522247	-0.021254	0.244733	0.757794	0.0356761	0.466205	0.469037	0.765623	0.339345	0.5943	0.781463	0.221426						Nid1	2.74032	2.68045	-0.059878	0.465296	2.68045	2.63814	-0.0423099	0.456325	N.S.
Q5XIH4	Lias	Lipoyl synthase, mitochondrial	5	-0.711492	-0.561123	-0.578198	-0.62426	-0.545191	-0.922146	-0.354689	-0.565553	-0.909605	-0.803655	-0.526753	-0.527857	-0.62472	-0.687516	-0.57901	-0.464828	-0.522519	-0.564411	-0.543245	-0.872339						Rbp1	-4.34222	-3.88974	0.452477	0.264317	-3.88974	-4.29404	-0.404295	0.456589	N.S.
P04642	Ldha	L-lactate dehydrogenase A chain	15	6.17624	6.26399	6.34192	6.32984	6.48288	6.46407	6.3909	6.47239	6.4187	6.20826	6.54123	6.16216	5.96398	5.9557	6.22379	6.48721	6.04307	6.14721	6.18321	5.905						Lbp	-5.22745	-5.20394	0.0235007	0.973916	-5.20394	-4.69497	0.508975	0.456942	N.S.
P42123	Ldhb	L-lactate dehydrogenase B chain	15	7.93118	8.06989	8.04329	7.78378	8.09325	7.95366	8.03209	7.97986	7.97705	7.9596	8.04605	7.77578	7.76637	7.65931	8.11473	7.93283	7.81036	7.85668	8.03215	7.79288						Hspa1a	2.18063	1.98775	-0.192879	0.115933	1.98775	1.91286	-0.0748824	0.457177	N.S.
Q924S5	Lonp1	Lon protease homolog, mitochondrial	37	3.20581	3.28961	3.15958	3.30023	3.36084	3.32858	3.28097	3.30083	3.39378	3.29661	3.28206	3.242	3.15439	3.11922	3.25782	3.25518	3.18114	3.34802	3.34051	3.23635						Tmsb4x	3.47269	3.69921	0.22652	0.0976479	3.69921	3.57907	-0.120133	0.457822	N.S.
P97849	Slc27a1	Long-chain fatty acid transport protein 1	20	1.39996	0.818495	0.809291	0.96222	1.1098	1.77535	1.61726	1.2705	1.24597	0.575483	1.71353	1.27809	1.45308	1.29786	1.35737	1.97143	1.70703	1.45734	1.56341	1.67592						Sgta	-0.775987	-0.957071	-0.181085	0.188408	-0.957071	-0.861805	0.0952669	0.458808	N.S.
P15650	Acadl	Long-chain specific acyl-CoA dehydrogenase, mitochondrial	25	9.04551	8.9283	8.83876	8.72274	9.038	8.97353	8.99463	8.86963	9.15185	8.95532	9.00524	8.84734	8.7774	8.88571	8.90227	8.81475	8.86873	8.82653	8.92552	8.63023						Plbd1	-0.332392	-0.272818	0.0595742	0.442877	-0.272818	-0.310933	-0.0381152	0.459829	N.S.
P18163	Acsl1	Long-chain-fatty-acid--CoA ligase 1	37	7.49473	7.47615	7.40511	7.25577	7.38307	7.39761	7.44986	7.32229	7.60662	7.29744	7.44032	7.24032	7.18139	7.31212	7.37902	7.36827	7.38852	7.37184	7.27469	7.09009						Aak1	-1.07528	-1.06465	0.0106316	0.859006	-1.06465	-1.15758	-0.0929275	0.460184	N.S.
P41498	Acp1	Low molecular weight phosphotyrosine protein phosphatase	2	0.378742	0.427666	0.487899	0.549032	0.637832	0.378826	0.630712	0.423987	0.358253	0.281229	0.657837	0.776818	0.596992	-0.00751172	0.776011	0.610904	0.45538	0.200702	0.497624	0.264377						Celf1	-2.33544	-2.16142	0.174021	0.142934	-2.16142	-2.24524	-0.0838211	0.460756	N.S.
Q5U2R7	Mesd	LRP chaperone MESD	3	-2.29709	-2.31992	-2.26158	-2.25174	-2.15417	-2.33846	-2.39629	-2.13854	-2.37921	-1.98587	-2.25366	-2.30085	-2.39864	-2.19277	-2.21312	-2.3329	-2.39198	-2.57047	-2.31771	-2.3362						Aqp1	0.212008	0.279477	0.0674682	0.540395	0.279477	0.381403	0.101926	0.460943	N.S.
P51886	Lum	Lumican	12	4.60329	4.29364	5.0692	4.57446	5.57715	3.87917	3.94051	4.26978	5.5817	6.06837	4.03369	4.67468	4.3414	4.6346	5.37806	4.10261	4.63236	4.60472	4.11883	5.20111						Calu	-0.512565	-0.514654	-0.00208926	0.987833	-0.514654	-0.413617	0.101037	0.461154	N.S.
P38656	Ssb	Lupus La protein homolog	6	-2.45578	-2.54186	-2.44251	-2.38535	-2.51652	-2.61134	-2.63033	-2.07213	-2.57743	-2.76121	-2.55272	-2.24124	-2.39212	-2.70565	-2.67338	-2.4072	-2.36878	-2.69152	-2.54971	-2.30406						Rack1	3.21606	3.19659	-0.0194746	0.586403	3.19659	3.16638	-0.0302121	0.461241	N.S.
Q920P0	Dcxr	L-xylulose reductase	11	0.945769	1.4884	0.813564	0.951211	0.928777	0.968297	0.655921	1.25393	1.00583	0.949876	0.773086	1.38866	1.1739	1.37805	1.18861	0.995691	1.05872	1.22989	1.05099	0.614533						Samm50	4.31625	4.41658	0.10033	0.121585	4.41658	4.4632	0.0466288	0.461525	N.S.
B2RYU8	Lyrm1	LYR motif-containing protein 1	5	-1.76687	-1.56461	-1.82626	-1.96228	-1.69762	-1.53336	-1.92237	-1.75907	-1.81877	-1.88429	-1.39851	-1.67223	-1.55505	-1.5078	-1.60873	-1.63103	-1.31455	-1.85302	-1.23658	-1.75712						Mcpt1	1.36767	1.12604	-0.24163	0.24616	1.12604	0.920111	-0.205933	0.462215	N.S.
B2RZD7	Lyrm9	LYR motif-containing protein 9	2	-2.70907	-3.01432	-2.46803	-3.78654	-3.19459	-4.10848	-3.23985	-3.4509	-3.10952	-3.4435	-3.24902	-2.92447	-3.01072	-3.08985	-2.55746	-2.59198	-3.10661	-3.57175	-3.83856	-2.83953						Rps16	0.860574	0.963727	0.103152	0.0652272	0.963727	0.944132	-0.0195943	0.463157	N.S.
B2RYM5	Brcc3	Lys-63-specific deubiquitinase BRCC36	2	-5.34062	-5.41382	-6.24652	-5.18927	-5.76397	-5.79119	-5.27082	-5.5262	-5.41428	-5.62341	-5.88655	-5.59725	-5.4201	-5.25526	-5.36653	-5.56829	-5.42039	-5.67651	-5.6681	-5.13641						Macrod1	4.24849	4.13841	-0.110076	0.214946	4.13841	4.21035	0.0719352	0.463166	N.S.
Q5XIM7	Kars1	Lysine--tRNA ligase	17	1.5621	1.68252	1.56585	1.60122	1.65554	1.58775	1.59908	1.5686	1.50758	1.60767	1.56709	1.50375	1.59583	1.494	1.61507	1.60969	1.5845	1.41545	1.48024	1.66087						Sod2	6.09521	6.09943	0.00421095	0.957396	6.09943	6.14196	0.0425334	0.463505	N.S.
Q5FVN0	Lpcat3	Lysophospholipid acyltransferase 5	5	-0.532665	-1.07171	-0.514519	-0.796943	-1.09369	-0.329138	-0.0312663	-0.298241	-0.588223	-0.311709	-0.169638	-0.61627	-0.460106	-0.204753	-0.73208	-0.122365	-0.132249	-0.378472	-0.378087	-0.741334						Prkaca	-0.047814	-0.0139275	0.0338865	0.82861	-0.0139275	0.0654535	0.079381	0.463663	N.S.
P20611	Acp2	Lysosomal acid phosphatase	2	-2.77644	-3.01679	-4.39814	-4.69456	-4.0742	-1.03661	-2.84496	-3.79579	-4.11978	-4.21481	-5.10355	-4.11185	-4.05839	-5.20832	-4.9596	-4.06389	-3.94075	-4.23429	-3.75057	-5.12551						Akap12	-2.74906	-2.90505	-0.155997	0.090191	-2.90505	-3.04928	-0.144231	0.463686	N.S.
Q6P7A9	Gaa	Lysosomal alpha-glucosidase	5	-2.5892	-1.87236	-2.4438	-2.20419	-2.30511	-2.50915	-2.5142	-1.67094	-2.2031	-2.31942	-2.44863	-2.40194	-2.59283	-2.39536	-2.51509	-2.12523	-2.1254	-2.16311	-2.38106	-2.24411						Ehd1	3.44853	3.54397	0.0954448	0.371445	3.54397	3.59498	0.051007	0.464339	N.S.
P27615	Scarb2	Lysosome membrane protein 2	5	-1.37329	-1.20116	-1.32176	-1.45944	-1.47817	-1.1525	-1.18159	-1.36158	-1.28091	-1.0618	-1.32461	-1.52516	-1.19547	-0.965005	-1.26803	-1.27605	-1.3597	-1.44043	-1.50118	-1.07951						Dpysl2	3.50754	3.58376	0.0762219	0.15568	3.58376	3.5101	-0.0736616	0.466793	N.S.
P14562	Lamp1	Lysosome-associated membrane glycoprotein 1	5	0.0833952	-0.0012691	0.0212832	-0.039242	0.17643	0.0178983	0.116072	0.0495075	0.0230696	0.295837	0.237162	-0.0334552	0.185686	0.217899	0.118373	0.252166	0.119496	0.0749652	0.0951641	-0.0359211						Rpl27	0.23541	0.241439	0.00602848	0.915335	0.241439	0.32134	0.0799016	0.467089	N.S.
P17046	Lamp2	Lysosome-associated membrane glycoprotein 2	2	-1.66699	-1.5055	-1.59167	-1.55944	-1.42673	-1.71391	-2.13912	-2.01328	-1.97121	-1.455	-1.86104	-2.2987	-1.71605	-1.41701	-2.14575	-1.82076	-2.49366	-2.06678	-3.03708	-1.92664						Hspb8	3.06055	3.06514	0.00458927	0.939175	3.06514	3.02785	-0.0372807	0.468778	N.S.
Q8K4F7	Dcps	m7GpppX diphosphatase	9	-1.23118	-0.927113	-1.0447	-1.03572	-1.18071	-1.58157	-1.38678	-1.21393	-0.903344	-1.52989	-1.4395	-0.666026	-1.05515	-0.978969	-1.25328	-1.19689	-1.40991	-0.926301	-1.24823	-0.85461						Filip1	-4.53104	-4.39957	0.131466	0.495773	-4.39957	-4.60678	-0.207204	0.469219	N.S.
Q6AY04	Maip1	m-AAA protease-interacting protein 1, mitochondrial	4	-0.218819	-0.284276	-0.449276	-0.364767	-0.26188	-0.124447	-0.247593	-0.341664	-0.393884	-0.255241	-0.321341	-0.240122	-0.304364	-0.413838	-0.195029	-0.230555	-0.276452	-0.236975	-0.109255	-0.517275						Naga	-1.02463	-0.894198	0.130436	0.275676	-0.894198	-0.799811	0.0943872	0.469549	N.S.
P30904	Mif	Macrophage migration inhibitory factor	4	4.93887	4.92627	4.8674	5.01739	5.01349	4.78774	4.89667	5.06727	4.95354	4.9496	4.90564	4.89369	4.73939	4.7448	4.89469	4.80518	4.62491	4.947	4.94061	5.60114						Pfn2	-2.64375	-2.79792	-0.154173	0.313761	-2.79792	-2.69956	0.0983559	0.469983	N.S.
Q6AYC4	Capg	Macrophage-capping protein	8	0.462565	0.0311186	0.548465	0.550741	0.436852	0.267738	0.181388	0.276322	0.358674	0.675651	-0.137403	0.13004	0.230828	0.272673	0.467569	-0.133751	0.386552	0.134794	0.0732887	0.748648						Dstn	2.81327	2.65845	-0.154822	0.344649	2.65845	2.81468	0.156237	0.470909	N.S.
Q5U2Y3	Mpp7	MAGUK p55 subfamily member 7	5	-2.34831	-2.38405	-2.3412	-2.48888	-2.6914	-2.61019	-2.31598	-2.17903	-2.34452	-2.88914	-2.47136	-2.06141	-2.32548	-2.45118	-2.69422	-2.68388	-2.26122	-2.04887	-2.22373	-3.20326						Snx1	-2.35209	-2.06008	0.292005	0.0700911	-2.06008	-2.1989	-0.13882	0.47148	N.S.
P02761		Major urinary protein	4	-0.335769	-0.897803	-0.468276	-0.550186	-0.0309892	-0.825621	-0.667993	-0.520032	-0.720629	-0.322942	-0.451939	-0.115542	-0.526461	-0.576004	-0.30531	-0.868418	-0.652529	-0.70261	-1.22957	-1.12005						Rab35	-4.44859	-4.08472	0.363867	0.282299	-4.08472	-4.16728	-0.0825583	0.471715	N.S.
Q62667	Mvp	Major vault protein	30	2.90835	2.38257	2.55663	2.96817	2.96803	2.52972	2.33689	2.75498	3.06753	3.43271	2.73837	2.29909	2.62442	2.06875	2.38284	2.62664	2.68142	2.43942	2.31317	3.29028						Gstm2	3.64511	3.50575	-0.13936	0.411392	3.50575	3.42511	-0.08064	0.471993	N.S.
O88989	Mdh1	Malate dehydrogenase, cytoplasmic	17	8.6695	8.96874	8.67608	8.64593	8.78034	8.67622	8.6332	8.72789	8.86472	8.57353	8.73233	8.65611	8.44926	8.48202	8.6017	8.72475	8.54567	8.65517	8.70785	8.41572						Ehd2	4.63965	4.59855	-0.0411032	0.540252	4.59855	4.66035	0.0617988	0.473419	N.S.
P04636	Mdh2	Malate dehydrogenase, mitochondrial	22	10.4127	10.5292	10.336	10.3286	10.5291	10.2345	10.3122	10.2637	10.6006	10.3442	10.3665	10.2773	10.1546	10.2954	10.3752	10.2191	10.1803	10.3554	10.4616	10.0939						Babam2	-2.37999	-2.42644	-0.0464541	0.71322	-2.42644	-2.34272	0.083722	0.473946	N.S.
Q5FVQ4	Mlec	Malectin	5	-2.36081	-2.60621	-2.43507	-2.54404	-2.65855	-2.10611	-2.04246	-2.28107	-2.25669	-1.74302	-2.17056	-3.16064	-2.22694	-2.73088	-2.38746	-1.85919	-2.25037	-2.96812	-2.40343	-2.13544						Cops8	0.421678	0.460294	0.0386161	0.656874	0.460294	0.407667	-0.0526272	0.47705	N.S.
P57113	Gstz1	Maleylacetoacetate isomerase	14	1.75322	2.13143	1.42741	1.42955	1.05525	1.24382	1.14714	1.84267	1.5535	1.28334	1.36443	2.23357	1.97435	2.54163	1.69054	1.22574	2.23554	1.95341	2.00773	1.95254						Cybc1	-4.03867	-3.78824	0.250428	0.0505873	-3.78824	-3.92281	-0.134565	0.479114	N.S.
Q4G009	Mcts1	Malignant T-cell-amplified sequence 1	5	0.16589	0.161069	0.184183	0.0158474	-0.0490528	0.114241	0.191461	0.0112198	0.0956919	-0.134714	0.149565	0.34805	0.129864	0.241313	0.167805	0.152563	0.00180664	0.132614	0.13128	-0.12084						Txnip	-2.07852	-2.07811	0.000405717	0.999093	-2.07811	-2.39122	-0.31311	0.479395	N.S.
Q920F5	Mlycd	Malonyl-CoA decarboxylase, mitochondrial	9	1.60362	1.48725	1.42307	1.25816	1.52823	1.68345	1.5075	1.38928	1.58213	1.50194	1.4485	1.37866	1.45877	1.62786	1.56016	1.53686	1.58174	1.69816	1.57301	1.02925						Mylk3	2.87908	2.90167	0.0225912	0.832657	2.90167	2.82949	-0.0721732	0.481696	N.S.
Q5XII0	Epdr1	Mammalian ependymin-related protein 1	8	1.07049	1.18558	1.06013	1.12713	1.17486	1.31076	1.33078	1.24009	0.943419	0.996295	1.44876	1.13614	0.915813	1.35441	1.0791	1.18052	1.03052	1.26229	1.29482	1.23644						B2m	0.942227	1.15804	0.215813	0.206658	1.15804	1.0535	-0.104542	0.48384	N.S.
Q5XIC1	Gmppa	Mannose-1-phosphate guanyltransferase alpha	4	-3.0204	-3.21277	-3.27075	-2.96741	-3.2633	-3.24391	-3.07266	-3.00183	-3.28198	-3.24796	-3.10421	-3.08351	-2.92773	-3.11137	-3.09334	-3.04445	-3.22626	-2.97243	-3.6131	-3.37509						Flot2	-0.877025	-0.0477465	0.829278	0.182009	-0.0477465	0.404158	0.451905	0.48394	N.S.
Q68FX1	Mpi	Mannose-6-phosphate isomerase	13	2.51162	2.45563	2.59096	2.49655	2.53235	2.64854	2.63281	2.61831	2.59772	2.59075	2.60645	2.51221	2.5285	2.53013	2.73415	2.69941	2.59186	2.57727	2.6931	2.44393						Nudt3	-0.701333	-0.766349	-0.0650165	0.402739	-0.766349	-0.851547	-0.0851973	0.485943	N.S.
O88941	Mogs	Mannosyl-oligosaccharide glucosidase	3	-3.76424	-3.40969	-3.69189	-3.85891	-4.03742	-3.34324	-3.6299	-3.26129	-4.48752	-3.25006	-3.87806	-3.40611	-4.10094	-3.78804	-3.41865	-3.56782	-3.53483	-3.42332	-3.57041	-3.29154						Tefm	-1.68044	-1.8496	-0.16916	0.215581	-1.8496	-1.73891	0.110693	0.48679	N.S.
Q9EPH2	Marcksl1	MARCKS-related protein	2	-3.75314	-3.51513	-3.82672	-3.97427	-3.89167	-3.33669	-3.60502	-3.86927	-3.95731	-3.84424	-3.5941	-3.97016	-3.96401	-3.65605	-3.93618	-3.86656	-3.90447	-3.90483	-4.18607	-3.87866						Trim72	5.40622	5.51105	0.104829	0.484448	5.51105	5.59167	0.0806251	0.487719	N.S.
P21961	Cpa3	Mast cell carboxypeptidase A (Fragment)	8	0.578397	0.609425	1.66661	0.628505	0.592431	-0.304179	0.491786	-0.838841	0.608994	0.510152	0.464485	-0.0280336	0.572364	1.02512	1.26422	0.00352537	1.17953	0.0811031	0.743985	1.098						Nup62	-4.68481	-4.45701	0.227797	0.396312	-4.45701	-4.69203	-0.235019	0.487976	N.S.
P09650	Mcpt1	Mast cell protease 1	9	0.809247	1.0725	1.22003	1.37315	1.1553	0.642669	1.38435	0.0645732	1.23864	1.27032	1.10178	0.959898	1.28715	1.89289	1.59666	0.514231	1.56881	0.771589	1.18134	1.48883						Ank3	0.616807	0.456724	-0.160083	0.129054	0.456724	0.388232	-0.0684921	0.490431	N.S.
P43244	Matr3	Matrin-3	15	1.12275	1.07929	1.19193	1.09282	0.974971	0.990541	1.00721	0.947459	1.10308	0.702737	0.868776	1.2817	1.20533	1.24471	0.908527	0.949634	1.06665	0.959331	0.983169	1.17092						Cttn	-0.786228	-0.884547	-0.0983194	0.273864	-0.884547	-0.939565	-0.0550176	0.491477	N.S.
Q499N5	Acsf2	Medium-chain acyl-CoA ligase ACSF2, mitochondrial	30	6.2531	6.34221	6.24483	6.02396	6.40762	6.08619	6.28189	6.44109	6.40379	6.02333	6.28412	6.5189	6.12171	6.06283	6.36638	6.23902	6.11289	6.42661	6.27291	6.09549						Igfals	-1.78929	-1.74048	0.0488069	0.859633	-1.74048	-1.57685	0.163627	0.491787	N.S.
P08503	Acadm	Medium-chain specific acyl-CoA dehydrogenase, mitochondrial	22	6.97181	6.7993	6.90221	6.65919	6.96466	7.05166	7.02001	6.78452	7.28863	6.67888	6.89412	6.94889	6.89418	6.92329	7.02224	6.91975	6.85452	6.82739	7.09956	6.89023						Apoa1	4.40362	4.17613	-0.227486	0.420438	4.17613	4.35436	0.178233	0.492736	N.S.
O08590	Aoc3	Membrane primary amine oxidase	14	0.154708	0.110648	0.100668	0.0438267	0.0591019	-0.311243	-0.0730741	0.0812322	0.234469	0.376795	-0.30049	0.14224	-0.0400098	0.260015	0.237109	-0.252474	0.370052	-0.136653	0.384032	0.770786						Pecr	1.15602	1.13775	-0.0182696	0.925279	1.13775	1.00484	-0.132913	0.492801	N.S.
P70580	Pgrmc1	Membrane-associated progesterone receptor component 1	2	-2.08284	-2.12712	-2.31998	-3.18326	-2.81139	-2.60576	-2.37423	-2.68657	-2.79951	-2.20846	-2.99304	-3.22644	-2.61618	-2.89874	-3.04237	-2.91122	-2.79114	-2.87735	-2.37855	-2.37424						Anxa3	3.62221	3.53133	-0.0908769	0.414644	3.53133	3.49188	-0.0394491	0.49375	N.S.
Q5XIU9	Pgrmc2	Membrane-associated progesterone receptor component 2	5	-0.736575	-0.856761	-0.75764	-1.14624	-0.987371	-0.352591	-0.489247	-0.847357	-0.765161	-0.570578	-0.597075	-0.944654	-0.707678	-0.716461	-0.745548	-0.456567	-0.668275	-0.756573	-0.82364	-0.640886						Ykt6	-1.42622	-1.27161	0.154609	0.129688	-1.27161	-1.15098	0.120627	0.493905	N.S.
P0C5H9	Manf	Mesencephalic astrocyte-derived neurotrophic factor	6	-1.4692	-1.33832	-1.43611	-1.33421	-1.20878	-1.50914	-1.22688	-1.16487	-1.10349	-1.64196	-1.7044	-1.47177	-1.31685	-1.74953	-1.62479	-1.58971	-1.25707	-1.29584	-1.05133	-1.56183						Gmps	0.51233	0.475859	-0.0364706	0.587992	0.475859	0.430006	-0.0458532	0.494325	N.S.
Q4V8K1	Steap4	Metalloreductase STEAP4	6	-2.35951	-2.13851	-2.38715	-3.05195	-3.14226	-2.06737	-2.11351	-2.49306	-2.07323	-2.22709	-2.32966	-2.19447	-2.58429	-2.31985	-2.45154	-2.24142	-2.87429	-2.36565	-1.94083	-2.42256						Cav1	2.66884	2.66964	0.000799417	0.994739	2.66964	2.74754	0.0778977	0.494852	N.S.
Q8VIF7	Selenbp1	Methanethiol oxidase	32	5.02308	4.7937	4.81016	4.96203	4.64192	4.84852	4.83406	5.03917	4.89864	4.92166	4.8094	5.25591	4.96196	5.03234	4.91288	5.01718	4.86509	5.05927	4.92796	4.70024						Arpc1a	0.95335	0.910514	-0.0428354	0.178774	0.910514	0.939124	0.02861	0.49526	N.S.
Q5U2R0	Mat2b	Methionine adenosyltransferase 2 subunit beta	8	-0.936405	-0.753535	-0.840293	-0.779151	-0.877196	-0.938097	-0.813092	-0.86723	-0.88235	-0.890047	-0.828491	-0.772872	-0.860052	-0.694957	-0.854743	-0.71471	-0.990639	-0.886259	-0.950771	-0.906445						Mrps25	-4.13459	-4.06304	0.0715483	0.804165	-4.06304	-3.84142	0.221619	0.496085	N.S.
P38062	Metap2	Methionine aminopeptidase 2	11	-0.815419	-0.852505	-0.758414	-0.821266	-0.837228	-0.469696	-0.789018	-0.599332	-0.84572	-0.852003	-0.893744	-0.877018	-0.71879	-0.879218	-0.841585	-0.617722	-0.714317	-0.699948	-0.673222	-0.988453						Ctsb	0.685353	0.918466	0.233113	0.0570389	0.918466	0.835254	-0.0832114	0.496644	N.S.
Q4FZX5	Msrb2	Methionine-R-sulfoxide reductase B2, mitochondrial	3	-2.4885	-2.54058	-2.83618	-3.17737	-2.79801	-3.60538	-2.82114	-3.52292	-2.82966	-3.33871	-2.61339	-2.4085	-2.52141	-3.12975	-3.02323	-3.01457	-2.73007	-2.8483	-2.95033	-3.00478						Enpep	-1.80097	-1.62637	0.174593	0.0798472	-1.62637	-1.74841	-0.122036	0.49709	N.S.
Q5XIT9	Mccc2	Methylcrotonoyl-CoA carboxylase beta chain, mitochondrial	30	5.02285	5.14839	4.94131	4.97507	4.98623	4.81393	5.06924	5.11019	5.12072	4.91292	4.98915	5.09676	4.8202	5.11255	4.86521	5.01886	4.89938	5.16632	5.04102	4.98146						Gclm	-1.28964	-1.39599	-0.10635	0.394728	-1.39599	-1.47377	-0.077783	0.497875	N.S.
Q5I0C3	Mccc1	Methylcrotonoyl-CoA carboxylase subunit alpha, mitochondrial	33	4.97412	5.12362	4.93365	4.88654	4.89873	4.73519	5.03668	5.03445	5.00085	4.88233	4.96735	5.01616	4.77468	5.02351	4.7882	4.95376	4.82261	5.13819	4.92402	4.87067						Echs1	6.66874	6.70031	0.031572	0.638691	6.70031	6.64011	-0.0602064	0.497976	N.S.
F1LU71	Auh	Methylglutaconyl-CoA hydratase, mitochondrial	11	3.47118	3.42979	3.3643	3.40837	3.56593	3.46209	3.51984	3.43135	3.47141	3.26688	3.56787	3.51558	3.48335	3.46885	3.46801	3.5332	3.36314	3.46825	3.50743	3.25937						Pdhb	7.62778	7.64551	0.0177229	0.800142	7.64551	7.69525	0.0497393	0.499238	N.S.
Q02253	Aldh6a1	Methylmalonate-semialdehyde dehydrogenase [acylating], mitochondrial	40	7.76898	7.94065	7.85781	7.56868	7.86219	7.66653	7.83019	7.78953	7.99455	7.69492	7.86139	7.86675	7.69255	7.93732	7.7834	7.76361	7.66197	7.98798	7.92311	7.49504						Aldh2	5.1059	5.1609	0.0549993	0.558564	5.1609	5.20982	0.0489148	0.499286	N.S.
Q4QR85	Wdr77	Methylosome protein 50	5	-1.21237	-1.21951	-1.42841	-1.16145	-1.36566	-1.35678	-1.38274	-1.31569	-1.56756	-1.32505	-1.18286	-1.1497	-1.03751	-1.08465	-1.11995	-1.27317	-1.21918	-1.19712	-1.40616	-1.27671						Nexn	-0.10689	-0.00587895	0.101011	0.251627	-0.00587895	-0.0424796	-0.0366006	0.499482	N.S.
Q5HZE4	Mri1	Methylthioribose-1-phosphate isomerase	9	-0.86435	-0.810059	-0.856437	-0.797246	-1.24318	-0.781188	-0.779902	-0.95451	-1.13859	-1.17178	-1.0587	-0.635577	-0.597126	-0.606209	-0.917511	-0.726799	-0.771104	-0.971648	-0.893868	-0.91952						Prpf19	-1.0366	-0.965347	0.0712523	0.548116	-0.965347	-1.05913	-0.0937835	0.500342	N.S.
B2RYW8	Micos10	MICOS complex subunit Mic10	3	0.178836	0.275237	-0.241724	0.0733797	-0.534196	0.36473	-0.327866	-0.267889	-0.494494	-0.559639	0.0257706	-0.00260316	-0.342774	0.0865224	-0.419195	-0.106715	-0.274155	-0.328063	-0.182116	-0.46843						S100a1	-2.66478	-2.90252	-0.237738	0.694194	-2.90252	-2.51305	0.389468	0.502048	N.S.
D4A7N1	Chchd6	MICOS complex subunit Mic25	4	-2.37622	-2.09321	-2.46589	-2.3272	-2.22068	-2.48195	-2.27179	-2.48351	-2.75402	-2.43732	-2.11633	-2.09247	-2.11821	-1.9759	-2.30749	-2.19733	-2.18357	-2.68361	-2.27947	-1.96972						Tmod1	5.10511	5.19197	0.0868674	0.171501	5.19197	5.22912	0.0371431	0.502307	N.S.
Q3KR86	Immt	MICOS complex subunit Mic60 (Fragment)	43	6.39698	6.39958	6.28508	6.00989	6.39282	6.32003	6.40312	6.20843	6.4975	6.30996	6.35097	6.20377	6.12529	6.21219	6.2939	6.33129	6.28517	6.27413	6.27305	6.13153						Maip1	-0.294939	-0.315803	-0.0208647	0.716353	-0.315803	-0.272566	0.0432375	0.5026	N.S.
P08011	Mgst1	Microsomal glutathione S-transferase 1	2	-2.99905	-3.13312	-3.09249	-3.52387	-4.76707	-3.06695	-3.45237	-2.94928	-3.41584	-4.27487	-4.30507	-3.42944	-3.14301	-4.28754	-3.2242	-3.45167	-3.55223	-4.38223	-3.84239	-3.69372						Scpep1	-0.87626	-0.581709	0.294551	0.0896987	-0.581709	-0.759453	-0.177744	0.50263	N.S.
D3ZHV2	Macf1	Microtubule-actin cross-linking factor 1	11	-1.61711	-1.37744	-1.36273	-1.35426	-1.34188	-1.8449	-1.28162	-1.47757	-1.37586	-1.55197	-1.26804	-1.38581	-1.36848	-1.29159	-1.39239	-1.43412	-1.3121	-1.81033	-1.27733	-1.2423						Klc4	-1.58351	-1.71969	-0.136185	0.123803	-1.71969	-1.80261	-0.0829211	0.502961	N.S.
P34926	Map1a	Microtubule-associated protein 1A	25	0.329741	-0.721294	-0.243676	-0.133381	0.473338	0.296333	0.316323	-0.198259	-0.146194	0.564527	0.614875	-0.329922	-0.299064	-0.221331	0.175318	0.0875217	-0.173479	-0.260935	-0.124954	0.541						Ephx1	-4.24847	-4.11674	0.131731	0.53621	-4.11674	-4.33648	-0.219745	0.503295	N.S.
P15205	Map1b	Microtubule-associated protein 1B	4	-3.31139	-3.26533	-3.45271	-3.23205	-3.07214	-3.27937	-3.14237	-3.27663	-3.30848	-2.48991	-3.25819	-2.73666	-3.10682	-3.09138	-3.32996	-3.10606	-3.26288	-3.09851	-3.0843	-2.66149						Cpox	0.0448591	-0.0296405	-0.0744996	0.336494	-0.0296405	-0.114104	-0.0844633	0.504187	N.S.
P0C5W1	Map1s	Microtubule-associated protein 1S	6	-2.93134	-2.49758	-2.46632	-2.48891	-2.7886	-2.91195	-3.06228	-2.78982	-2.94666	-2.65681	-2.90003	-2.84535	-2.99299	-2.89348	-2.57751	-2.62993	-2.6262	-3.11676	-3.01423	-2.66907						Pnpo	1.68815	1.62358	-0.0645675	0.777609	1.62358	1.76716	0.14358	0.504446	N.S.
Q5M7W5	Map4	Microtubule-associated protein 4	4	-2.16934	-1.78794	-2.11327	-2.14225	-2.27144	-1.85735	-1.93178	-1.98401	-2.39494	-1.94629	-1.40771	-2.32777	-1.86313	-1.92241	-2.09479	-1.73442	-2.06758	-2.27761	-2.08617	-1.86414						Kyat1	0.3314	0.156575	-0.174825	0.29424	0.156575	0.269985	0.11341	0.504719	N.S.
Q66HR2	Mapre1	Microtubule-associated protein RP/EB family member 1	10	-0.567416	-0.597626	-0.501788	-0.166139	-0.529799	-0.397919	-0.566378	-0.438567	-0.583368	-0.689868	-0.494124	-0.274127	-0.431454	-0.406491	-0.482616	-0.460842	-0.704709	-0.730037	-0.423246	-0.574041						Sdhb	6.73625	6.74747	0.0112169	0.890497	6.74747	6.69058	-0.0568845	0.504961	N.S.
Q3B8Q0	Mapre2	Microtubule-associated protein RP/EB family member 2	7	-1.22494	-0.968902	-1.24642	-1.06375	-1.36888	-1.43258	-1.37001	-1.14431	-1.08652	-1.5763	-1.2016	-1.03408	-1.3239	-1.32169	-1.08268	-1.39009	-1.36048	-1.40854	-1.04226	-1.13961						A1i3	4.62491	4.6993	0.074386	0.76961	4.6993	4.5506	-0.148697	0.505715	N.S.
Q5XIT1	Mapre3	Microtubule-associated protein RP/EB family member 3	5	-0.448073	-0.660323	-0.631617	-0.303411	-0.683196	-0.45525	-0.372852	-0.386187	-0.517437	-0.67953	-0.423032	-0.432414	-0.555367	-0.548826	-0.639606	-0.529366	-0.645772	-0.498622	-0.39012	-0.760722						Tpp2	2.29724	2.43914	0.141894	0.0964901	2.43914	2.50689	0.0677573	0.505882	N.S.
P19332	Mapt	Microtubule-associated protein tau	4	-1.18705	-1.0397	-1.0971	-1.41201	-0.950697	-1.40751	-1.03507	-1.01978	-1.09593	-0.920215	-0.979293	-0.946573	-0.798852	-1.38118	-1.11451	-1.22238	-0.784987	-1.19808	-0.861758	-1.04574						Cdnf	0.146825	0.171137	0.0243123	0.805831	0.171137	0.0996859	-0.0714516	0.506503	N.S.
Q6IMY1	Mtus1	Microtubule-associated tumor suppressor 1 homolog	5	-2.57796	-2.28337	-2.32935	-2.20609	-2.9755	-2.9331	-2.67053	-2.59023	-2.32114	-2.87316	-2.88452	-2.13435	-2.21877	-2.50242	-2.92955	-2.28574	-2.76253	-2.44196	-3.13369	-2.49359						Rmdn1	2.41479	2.31154	-0.103251	0.392701	2.31154	2.39982	0.0882795	0.506569	N.S.
F1LP90	Mink1	Misshapen-like kinase 1	4	-2.14583	-2.16791	-2.10308	-2.35886	-2.10094	-2.13912	-2.23078	-2.25771	-2.18837	-2.37076	-2.12693	-2.30395	-2.19761	-2.40023	-2.08133	-2.17615	-2.24118	-2.22601	-2.14163	-2.22323						Cp	4.52738	4.56277	0.035393	0.916035	4.56277	4.75174	0.188965	0.506945	N.S.
Q99JD3	Slc25a21	Mitochondrial 2-oxodicarboxylate carrier	5	-2.31982	-1.75109	-1.71385	-2.10795	-1.18168	-2.58078	-2.98589	-2.00204	-2.64999	-1.76419	-2.46771	-1.84155	-2.14447	-1.96559	-2.16251	-2.02797	-1.56848	-1.54716	-2.44907	-2.58781						Rpl17	0.340646	0.38206	0.0414139	0.494592	0.38206	0.467701	0.0856404	0.507379	N.S.
P97700	Slc25a11	Mitochondrial 2-oxoglutarate/malate carrier protein	16	6.18522	6.24665	6.08467	5.75131	6.21109	6.20161	6.26565	5.98963	6.17122	6.26898	6.34744	6.02584	5.95897	6.05372	6.16596	6.15479	6.08792	6.09647	6.17124	5.85074						Ssbp1	-0.048759	-0.202419	-0.15366	0.524322	-0.202419	-0.111471	0.0909485	0.508262	N.S.
O88994	Mtarc2	Mitochondrial amidoxime reducing component 2	9	-0.173361	-0.11004	-0.175689	-0.346706	-0.227188	-0.222553	-0.275953	-0.383935	-0.0632455	-0.0733463	-0.107603	-0.251907	-0.00950543	0.0346793	0.0561569	-0.313211	0.018267	-0.23295	-0.0967595	-0.499776						Snd1	1.14771	1.21942	0.0717084	0.0780236	1.21942	1.17687	-0.0425449	0.508998	N.S.
Q66HG9	Mavs	Mitochondrial antiviral-signaling protein	10	1.26389	1.2922	1.13738	1.06998	1.12703	1.06688	1.34593	1.18077	1.12044	0.949994	1.34757	0.947116	1.04314	1.16628	0.956714	1.2623	1.07115	1.06462	1.08955	0.984777						Flot1	-1.5369	-1.18959	0.347315	0.640325	-1.18959	-0.605627	0.583959	0.509468	N.S.
P97521	Slc25a20	Mitochondrial carnitine/acylcarnitine carrier protein	21	5.33687	5.1268	5.07843	4.76207	5.23982	5.43835	5.31854	5.04368	5.30649	5.14732	5.35708	5.0321	5.20695	5.33482	5.24634	5.39652	5.23312	5.12318	4.96991	4.69745						Serpina3m	-0.748942	-0.850742	-0.1018	0.606208	-0.850742	-0.98836	-0.137618	0.509703	N.S.
P0C546	Slc25a42	Mitochondrial coenzyme A transporter SLC25A42	9	0.444396	0.247762	0.229946	0.00266847	0.111336	0.845752	0.593943	0.248395	0.456811	0.327759	0.784942	0.75414	0.76192	0.68245	0.417173	0.700383	0.410381	0.910474	0.885206	0.0602122						Cdc5l	-1.16783	-0.705192	0.462641	0.0982287	-0.705192	-0.583294	0.121898	0.509853	N.S.
O89035	Slc25a10	Mitochondrial dicarboxylate carrier	3	-2.92356	-3.01602	-2.97614	-2.65391	-3.07958	-2.40465	-2.48167	-2.46648	-2.99317	-2.74704	-2.2373	-2.57798	-2.67148	-2.67647	-2.60258	-2.42552	-2.76736	-2.85057	-2.7434	-3.3911						Syncrip	1.06486	1.11601	0.0511455	0.379377	1.11601	1.08327	-0.0327368	0.51016	N.S.
Q4KM98	Mff	Mitochondrial fission factor	5	-2.78744	-2.70522	-2.72961	-2.48775	-3.01568	-2.61439	-2.82868	-2.60926	-2.88623	-2.92183	-2.67348	-2.78446	-2.6186	-2.63718	-2.95346	-2.77194	-2.86975	-2.49962	-2.54604	-2.85132						Golga2	-3.20877	-3.50649	-0.297717	0.0844825	-3.50649	-3.41971	0.086786	0.511335	N.S.
Q5XII9	Mtfr1l	Mitochondrial fission regulator 1-like	10	1.07843	0.919712	0.882457	1.02503	0.90897	1.07012	0.877873	0.96065	0.968702	0.873517	1.02922	1.00454	0.915998	0.927847	0.846986	1.06835	0.906941	1.1025	1.00472	0.955411						Rnps1	-1.72431	-1.96116	-0.236857	0.111228	-1.96116	-2.06918	-0.108022	0.511674	N.S.
A0A0G2K5L2	Slc25a22	Mitochondrial glutamate carrier 1	2	-3.67633	-4.15704	-3.99538	-3.81374	-3.99362	-3.71889	-4.43645	-4.44091	-3.75023	-4.07623	-3.79466	-4.05863	-4.13292	-3.71168	-4.20233	-3.94466	-3.96855	-3.63014	-3.96733	-5.08652						Slk	-2.10229	-2.2688	-0.166506	0.204844	-2.2688	-2.18507	0.0837263	0.511723	N.S.
P62074	Timm10	Mitochondrial import inner membrane translocase subunit Tim10	8	0.830283	0.85388	0.710795	0.964432	0.772828	0.719861	0.795907	0.777142	0.733858	0.710492	0.940709	0.997823	0.938136	0.971504	0.646583	0.727652	0.854953	0.743853	0.769845	0.765577						Rps10	0.671928	0.77634	0.104412	0.43464	0.77634	0.850484	0.0741439	0.511839	N.S.
Q9R1B1	Timm10b	Mitochondrial import inner membrane translocase subunit Tim10 B	6	-1.12011	-1.0204	-0.963117	-0.86707	-1.32741	-0.92737	-1.07922	-1.03052	-1.1498	-1.03348	-1.01164	-0.873576	-1.03519	-0.833001	-0.994519	-1.00762	-0.792818	-0.825727	-1.0644	-1.30992						Myh11	-4.28138	-3.30085	0.98053	0.203413	-3.30085	-3.74083	-0.439981	0.512407	N.S.
P62076	Timm13	Mitochondrial import inner membrane translocase subunit Tim13	8	3.90199	4.10475	3.85895	3.81361	3.98068	3.928	4.0264	3.80109	3.9887	3.81109	4.07929	3.98481	3.93837	4.02104	3.84111	3.8782	3.92349	3.85729	3.85025	3.83282						Mapre3	-0.519849	-0.545324	-0.025475	0.769419	-0.545324	-0.482251	0.0630727	0.512915	N.S.
O35092	Timm17a	Mitochondrial import inner membrane translocase subunit Tim17-A	3	-2.41598	-2.03173	-2.83761	-3.09351	-2.50893	-1.54686	-2.22346	-2.56469	-2.561	-2.71297	-2.38946	-2.7954	-2.62015	-2.53173	-2.19798	-2.60128	-2.16635	-3.13071	-2.41119	-3.23396						Ptbp2	-2.05007	-1.83555	0.214521	0.0746331	-1.83555	-1.89495	-0.0593919	0.513037	N.S.
Q5U2X7	Timm21	Mitochondrial import inner membrane translocase subunit Tim21	10	1.87053	1.83726	1.70161	1.41927	1.81978	2.03813	1.93782	1.52316	1.71025	1.54929	1.86496	1.78395	1.81343	1.66841	1.74029	1.85391	1.90483	1.52948	1.59472	1.64544						Abcf1	0.271152	0.252855	-0.0182971	0.754026	0.252855	0.305047	0.0521921	0.513188	N.S.
O35093	Timm23	Mitochondrial import inner membrane translocase subunit Tim23	3	-0.500161	-0.586362	-0.600327	-0.86209	-0.537654	-0.332834	-0.319313	-0.52566	-0.660034	-0.578064	-0.485917	-0.955301	-0.739536	-0.66448	-0.606586	-0.463178	-0.391527	-0.948108	-0.726455	-0.877366						Mdh1	8.58428	8.74812	0.163835	0.0743721	8.74812	8.69511	-0.0530056	0.513699	N.S.
O35094	Timm44	Mitochondrial import inner membrane translocase subunit TIM44	27	3.45287	3.55814	3.25044	3.10393	3.38809	3.46804	3.39013	3.12687	3.23138	3.19226	3.43156	3.37079	3.15599	3.20347	3.17864	3.3813	3.13176	3.22245	3.13243	2.81552						Gar1	-2.95444	-2.97689	-0.0224518	0.907808	-2.97689	-3.06937	-0.0924751	0.514584	N.S.
Q9WVA1	Timm8a	Mitochondrial import inner membrane translocase subunit Tim8 A	4	2.60424	2.70014	2.55305	2.61501	2.5807	2.77697	2.60112	2.46135	2.64236	2.44294	2.66896	2.62497	2.51063	2.78367	2.5086	2.52565	2.5557	2.6666	2.623	2.35764						Prep	-0.360027	-0.422081	-0.0620546	0.540531	-0.422081	-0.362546	0.0595354	0.515193	N.S.
P62078	Timm8b	Mitochondrial import inner membrane translocase subunit Tim8 B	5	0.675589	0.749719	0.781863	0.789751	0.867931	0.885396	0.917686	0.788353	0.812317	0.318216	0.638896	0.855961	0.727743	0.853773	0.652306	0.771037	0.882883	0.931835	0.945243	0.85748						Sub1	0.593106	0.548862	-0.0442444	0.506823	0.548862	0.519045	-0.0298165	0.516087	N.S.
Q9WV97	Timm9	Mitochondrial import inner membrane translocase subunit Tim9	6	1.98345	1.97502	1.93367	2.08701	1.99166	2.02813	1.99762	1.8782	1.93116	1.83832	1.89158	2.01646	2.0425	2.20831	1.79605	1.87064	1.9665	1.95234	1.81414	1.88316						Timm44	3.26809	3.35069	0.0826042	0.41879	3.35069	3.28174	-0.068958	0.516811	N.S.
Q62760	Tomm20	Mitochondrial import receptor subunit TOM20 homolog	2	0.591019	0.434867	0.634678	0.663031	0.902715	0.776895	0.638776	0.579112	0.486362	0.505015	0.636218	0.323598	0.5537	0.764728	0.577105	0.470676	0.40602	0.288995	0.241846	0.451522						Anxa1	0.733884	0.905696	0.171812	0.517277	0.905696	0.725698	-0.179998	0.517036	N.S.
Q75Q41	Tomm22	Mitochondrial import receptor subunit TOM22 homolog	3	0.844778	0.746705	0.761754	0.798755	1.02167	1.13702	1.0391	0.828347	0.955207	0.94651	0.792205	0.597159	0.794348	0.999694	0.858824	0.941172	0.783614	0.804908	0.943758	0.772449						Tagln	2.27358	2.11995	-0.153631	0.733178	2.11995	1.82526	-0.294692	0.51737	N.S.
Q3KRD5	Tomm34	Mitochondrial import receptor subunit TOM34	11	-0.77989	-0.673918	-0.903036	-0.574667	-0.577495	-0.807098	-0.595002	-0.440905	-1.01892	-0.669709	-0.72992	-0.81568	-0.767877	-0.686349	-0.635466	-0.493816	-0.708958	-0.600811	-0.603127	-0.482						Eef1a2	5.33918	5.417	0.0778214	0.170991	5.417	5.46573	0.0487334	0.517798	N.S.
Q75Q40	Tomm40	Mitochondrial import receptor subunit TOM40 homolog	7	-0.0177724	-0.0629904	-0.400159	-0.149229	-0.0656287	0.323142	0.0235864	-0.16472	-0.297601	-0.066324	-0.144693	-0.118625	-0.216709	-0.00178422	-0.11547	-0.219014	0.118491	-0.323162	-0.22259	-0.341516						Ca1	4.33041	4.18646	-0.143957	0.551876	4.18646	4.0049	-0.181559	0.518063	N.S.
A4F267	Tomm40l	Mitochondrial import receptor subunit TOM40B	3	-2.93353	-3.02213	-3.23558	-2.82979	-3.01249	-3.18788	-2.77429	-2.76073	-3.0965	-3.26012	-2.75833	-3.31133	-3.1916	-3.13556	-3.29928	-2.9723	-3.18079	-2.85134	-2.91546	-2.93916						Ap1m1	-2.62679	-2.54176	0.085031	0.397922	-2.54176	-2.4805	0.061265	0.51807	N.S.
Q75Q39	Tomm70	Mitochondrial import receptor subunit TOM70	18	1.37675	1.28617	1.30355	1.20905	1.40301	1.52942	1.5863	1.24547	1.23984	1.42584	1.55784	1.18593	1.27859	1.23058	1.15302	1.5328	1.43804	1.30908	1.30726	1.13021						Lamtor3	-1.82582	-2.03388	-0.208062	0.232375	-2.03388	-1.90699	0.126887	0.51868	N.S.
Q01992	Mipep	Mitochondrial intermediate peptidase	13	-0.249694	-0.402797	-0.527397	-0.4291	-0.705203	-0.445319	-0.292714	-0.49004	-0.573239	-0.462091	-0.397858	-0.607158	-0.428355	-0.408992	-0.480489	-0.558669	-0.411113	-0.273665	-0.344268	-0.561309						Hadh	6.82761	6.75124	-0.076372	0.121903	6.75124	6.81143	0.0601879	0.518774	N.S.
Q5BJN5	Chchd4	Mitochondrial intermembrane space import and assembly protein 40	4	-1.21166	-0.816189	-1.09418	-1.1287	-1.28505	-0.435326	-1.0964	-0.631013	-1.08885	-1.00228	-0.937389	-0.772859	-0.890504	-0.653142	-1.06053	-0.829447	-0.7571	-0.599086	-0.922831	-1.11214						Lyrm7	-0.937331	-0.983227	-0.0458957	0.598971	-0.983227	-0.933122	0.050105	0.519536	N.S.
Q52KK3	Slc25a51	Mitochondrial nicotinamide adenine dinucleotide transporter SLC25A51	3	-2.62943	-2.71703	-2.83768	-2.95096	-2.95503	-2.60902	-2.77182	-2.84164	-2.86783	-2.75293	-2.39226	-2.78367	-2.93711	-2.64769	-2.51407	-2.50383	-2.73897	-2.75944	-2.74145	-2.82193						Serpina1	4.61059	4.48754	-0.123052	0.467924	4.48754	4.39848	-0.089057	0.52001	N.S.
A0A0G2K309	Slc25a15	Mitochondrial ornithine transporter 1	5	-1.98367	-1.93588	-1.84676	-2.5067	-1.88961	-1.68548	-2.27979	-2.14289	-1.54682	-2.13887	-1.62666	-1.95013	-1.73358	-1.87354	-1.69213	-1.6108	-1.80608	-1.77884	-1.7709	-2.02621						Col1a2	0.246823	0.237025	-0.0097987	0.977957	0.237025	-0.110114	-0.347138	0.52006	N.S.
Q5PPN7	Ccdc51	Mitochondrial potassium channel	13	1.11373	1.05457	0.962306	0.813651	1.04161	1.26058	1.24155	0.882818	0.923154	1.07842	1.27978	0.863452	0.954232	1.01612	0.917844	1.22072	1.15122	0.933528	0.886633	0.58007						Acox3	-1.57894	-1.61624	-0.0372945	0.669794	-1.61624	-1.54605	0.0701816	0.520346	N.S.
Q5RKI8	Abcb8	Mitochondrial potassium channel ATP-binding subunit	25	2.1566	1.9791	1.9771	1.90169	2.16931	2.29842	2.24263	1.98414	2.06887	2.05998	2.31397	1.97469	2.03943	2.12298	2.14226	2.26708	2.12835	2.17172	2.09064	1.88255						Krt77	3.10361	3.2446	0.140981	0.34513	3.2446	3.31488	0.070286	0.521148	N.S.
Q5XIN6	Letm1	Mitochondrial proton/calcium exchanger protein	30	3.03487	3.02565	2.82623	2.76231	3.00993	3.08888	3.03401	2.80366	3.02837	3.07386	3.03205	2.77018	2.86118	2.99132	2.94203	2.91176	2.87581	2.95018	2.95368	2.62475						Rplp2	2.97232	3.02227	0.0499419	0.254277	3.02227	2.99766	-0.024611	0.521963	N.S.
P63031	Mpc1	Mitochondrial pyruvate carrier 1	7	3.59992	3.07867	3.2391	3.13494	3.29414	3.59673	3.59066	3.49188	3.49289	4.06443	3.91708	2.95438	3.1564	2.88264	3.27125	3.37179	3.12139	3.2996	3.06816	2.74792						Sdha	7.6972	7.76536	0.0681615	0.241512	7.76536	7.72318	-0.0421813	0.522478	N.S.
P38718	Mpc2	Mitochondrial pyruvate carrier 2	9	3.93691	3.96312	3.83708	3.6726	3.99472	4.09015	4.01689	3.94864	3.95775	4.03186	4.07825	3.69935	3.79493	3.83763	3.92947	4.12991	3.81694	3.89297	3.86873	3.49869						Thtpa	-2.58899	-2.76176	-0.172772	0.215941	-2.76176	-2.64727	0.114488	0.524214	N.S.
Q7TSA0	Rhot2	Mitochondrial Rho GTPase 2	9	-0.30564	-0.384729	-0.31113	-0.469383	-0.263027	-0.355741	-0.111826	-0.325896	-0.550816	-0.429129	-0.217992	-0.517292	-0.55005	-0.439353	-0.340511	-0.285845	-0.324108	-0.487347	-0.49984	-0.546623						Rlc-a	-2.00553	-1.88027	0.125262	0.421446	-1.88027	-1.78531	0.0949606	0.524866	N.S.
Q6AYL0	Slc25a19	Mitochondrial thiamine pyrophosphate carrier	3	-4.38155	-4.49596	-4.51859	-4.55792	-4.40796	-4.04332	-4.08928	-4.1037	-4.27057	-4.16199	-3.94814	-4.62487	-4.26189	-3.9951	-3.92467	-3.96735	-3.99672	-4.17838	-4.27197	-4.30526						Capza2	2.91885	2.8945	-0.0243529	0.681143	2.8945	2.9242	0.0297011	0.524875	N.S.
B1WC37	Trmu	Mitochondrial tRNA-specific 2-thiouridylase 1	3	-4.25378	-4.09475	-4.12521	-4.07886	-4.27945	-4.22822	-4.22545	-4.21426	-4.74741	-4.41461	-5.86216	-4.41369	-4.5099	-4.28645	-3.87448	-4.20654	-5.0075	-4.1696	-3.68533	-4.49668						Mapre1	-0.417762	-0.472553	-0.0547911	0.549303	-0.472553	-0.53522	-0.0626666	0.525271	N.S.
P20069	Pmpca	Mitochondrial-processing peptidase subunit alpha	23	2.17999	2.33463	2.10153	2.03126	2.0964	2.27497	2.27745	2.09109	2.04004	2.13384	2.24524	1.92264	2.11558	2.13899	2.21541	2.20097	2.1618	2.00727	2.22426	1.94687						Atp5mg	6.21041	6.27541	0.0649996	0.487307	6.27541	6.33983	0.0644222	0.525541	N.S.
Q03346	Pmpcb	Mitochondrial-processing peptidase subunit beta	18	2.11472	2.31707	2.17219	2.15096	2.16195	2.25433	2.28523	2.10012	2.15588	2.15605	2.22625	2.03497	2.20875	2.24333	2.25359	2.19959	2.12735	2.11975	2.27658	1.99767						Anp32b	-2.04797	-1.90608	0.14189	0.372584	-1.90608	-2.00837	-0.10229	0.526049	N.S.
Q8R4Z9	Mfn1	Mitofusin-1	20	1.32306	1.40977	1.34404	1.30272	1.23221	1.25758	1.28104	1.24133	1.30977	1.06149	1.26277	1.33657	1.31758	1.40975	1.33567	1.36625	1.28831	1.50288	1.45483	1.20111						Pgam2	5.95544	5.9449	-0.0105354	0.895054	5.9449	5.89237	-0.0525328	0.526351	N.S.
Q8R500	Mfn2	Mitofusin-2	3	-3.4808	-3.3987	-3.65283	-4.05766	-4.01678	-3.37875	-3.36355	-3.40962	-3.21202	-3.41186	-3.14716	-3.42569	-3.33805	-3.41945	-3.62956	-3.46216	-3.31612	-3.43003	-2.91675	-3.57347						Tmem11	0.524729	0.662539	0.137811	0.172224	0.662539	0.611854	-0.0506859	0.527705	N.S.
P63086	Mapk1	Mitogen-activated protein kinase 1	6	-0.204341	-0.265183	-0.12412	-0.288123	-0.164853	-0.0555797	-0.0990121	0.0203633	-0.23382	0.00403901	-0.156834	-0.34558	-0.141702	-0.220461	-0.154664	-0.2458	-0.138238	-0.259473	-0.0686469	-0.0686514						Emc8	-1.2335	-1.1089	0.124601	0.260382	-1.1089	-1.16234	-0.0534344	0.528085	N.S.
P70618	Mapk14	Mitogen-activated protein kinase 14	3	-2.73919	-2.69671	-2.70502	-2.82913	-2.67856	-2.49655	-2.75921	-2.37343	-2.69137	-3.07947	-2.84686	-2.54137	-2.40681	-2.40859	-2.28663	-2.54111	-2.44514	-2.5117	-2.26201	-1.83539						Gstz1	1.96091	1.55937	-0.401534	0.179975	1.55937	1.4141	-0.145276	0.528764	N.S.
P21708	Mapk3	Mitogen-activated protein kinase 3	9	0.368505	0.428745	0.453331	0.544995	0.305437	0.397844	0.212924	0.533498	0.472646	0.499611	0.415943	0.307937	0.504679	0.436012	0.351422	0.420503	0.465002	0.398193	0.327406	0.471926						Atp5if1	0.385884	0.357367	-0.0285168	0.822618	0.357367	0.275156	-0.082211	0.52892	N.S.
P49186	Mapk9	Mitogen-activated protein kinase 9	3	-2.44296	-2.51781	-2.82363	-2.89316	-2.60658	-2.48692	-2.81045	-2.28037	-2.34631	-2.95903	-2.21268	-2.42226	-2.28652	-2.45337	-1.97689	-2.05839	-2.37166	-2.56458	-2.13912	-2.73559						Wdr26	-3.85231	-3.63413	0.218183	0.083884	-3.63413	-3.69421	-0.0600798	0.529937	N.S.
Q9QYW3	Mob4	MOB-like protein phocein	2	-1.66495	-1.45603	-1.71714	-1.51986	-1.80723	-1.65586	-1.78342	-1.72568	-1.70694	-1.87083	-1.86362	-1.69474	-1.85082	-1.53584	-1.86799	-1.79103	-1.6715	-1.86326	-1.74815	-1.79695						Clic2	-3.15683	-2.97467	0.182162	0.173406	-2.97467	-2.83857	0.136094	0.530019	N.S.
O35763	Msn	Moesin	30	3.20739	3.18791	3.26484	3.24355	3.15495	3.02829	3.02585	3.10288	3.24587	3.12178	3.03572	3.01891	2.92881	2.93679	3.02664	3.12378	3.02689	3.06581	3.08055	3.33137						Vdac2	6.06892	6.14846	0.0795381	0.237495	6.14846	6.1826	0.0341401	0.530831	N.S.
Q6AY59	Mocs2	Molybdopterin synthase catalytic subunit	3	-3.8742	-3.42031	-3.75742	-3.59719	-3.58117	-3.08961	-3.26081	-3.31767	-3.62854	-3.82505	-3.2613	-3.7	-3.31444	-3.07732	-3.13597	-3.15466	-3.64383	-3.61221	-3.48063	-4.26053						Cdv3	2.99864	3.05084	0.0522042	0.732075	3.05084	2.98361	-0.0672291	0.531966	N.S.
P53987	Slc16a1	Monocarboxylate transporter 1	12	2.07636	1.97942	1.90994	1.92432	1.8567	2.19362	2.18606	1.87318	2.04067	1.95204	2.0241	1.60747	1.79957	1.95627	1.80724	1.95875	1.92348	1.89888	1.76251	2.04242						Orm1	1.09262	1.17107	0.0784491	0.918971	1.17107	1.64681	0.475743	0.532701	N.S.
Q8R431	Mgll	Monoglyceride lipase	9	-0.112159	-0.191673	0.158477	-0.0700439	-0.444335	-0.165069	0.0114584	-0.327617	0.207671	-0.304863	-0.0442658	0.233175	0.0618737	0.0810141	0.325033	-0.139419	0.245151	0.206732	0.410259	-0.226537						Hk2	2.50367	2.59095	0.0872749	0.64075	2.59095	2.66367	0.0727243	0.53304	N.S.
O35217	Minpp1	Multiple inositol polyphosphate phosphatase 1	5	-2.31099	-1.94299	-2.58559	-1.91549	-2.41026	-2.11965	-2.17535	-1.8403	-2.02852	-2.05593	-2.35535	-2.30928	-2.24819	-2.25982	-2.41756	-1.86515	-2.1591	-1.90065	-1.89235	-2.28686						Cryab	3.48183	3.62474	0.142916	0.187553	3.62474	3.68245	0.0577099	0.533121	N.S.
F2Z3T4	Mbnl2	Muscleblind-like protein 2	4	-1.13886	-1.04401	-1.08494	-1.01692	-1.11917	-1.00272	-1.25948	-1.14321	-1.08326	-1.15007	-0.939832	-0.899005	-0.840312	-0.747394	-0.879295	-1.01606	-1.13268	-0.935336	-1.01763	-1.11596						Myo1b	1.34537	1.72523	0.379858	0.103894	1.72523	1.79006	0.0648369	0.534383	N.S.
A0A096MK47	Mlip	Muscular LMNA-interacting protein	7	-1.52095	-1.52597	-1.407	-1.29873	-1.61787	-1.55231	-1.57815	-1.48396	-1.52494	-1.85534	-1.80254	-1.41721	-1.49913	-1.4055	-1.6547	-1.59078	-1.4614	-1.52379	-1.5189	-1.3052						Tgm2	4.79025	4.94	0.149757	0.121758	4.94	5.02342	0.0834137	0.534654	N.S.
Q80XX4	Mustn1	Musculoskeletal embryonic nuclear protein 1	2	-4.64474	-5.43531	-5.43923	-5.48522	-5.26503	-5.76225	-5.31909	-5.79578	-5.23428	-4.5557	-5.96546	-4.71889	-5.97446	-5.23813	-5.27197	-5.21604	-5.73337	-4.63475	-5.32108	-4.11023						Pspc1	-1.67155	-1.87084	-0.199293	0.111117	-1.87084	-1.93057	-0.0597279	0.536023	N.S.
O35821	Mybbp1a	Myb-binding protein 1A	5	-3.49523	-3.34264	-3.46323	-3.26998	-3.44319	-3.46905	-3.51881	-3.3948	-3.37845	-3.33673	-3.27423	-3.54109	-3.25112	-3.31931	-3.6078	-3.5325	-3.17911	-3.84317	-3.50065	-3.00994						Acta1	3.99256	4.23329	0.240731	0.365897	4.23329	4.43205	0.198762	0.53655	N.S.
Q6VBQ5	Myadm	Myeloid-associated differentiation marker	6	-0.594464	-0.393259	-0.345913	-0.257976	-0.434105	-0.436097	-0.316	-0.394832	-0.300073	-0.607745	-0.639847	-0.263216	-0.646627	-0.492328	-0.360289	-0.654301	-0.427618	-0.553212	-0.500138	-0.20801						Pea15	-0.347143	-0.294441	0.0527021	0.374715	-0.294441	-0.208096	0.0863447	0.539662	N.S.
Q641W2	Myg1	MYG1 exonuclease	4	-1.87927	-1.63752	-2.29942	-1.6523	-1.92163	-2.05311	-2.67217	-1.96986	-1.97992	-2.03807	-2.23686	-1.95014	-1.69758	-1.73798	-2.08214	-2.22323	-1.91173	-1.57249	-1.96846	-2.31515						Rheb	-3.93234	-3.99172	-0.0593808	0.544214	-3.99172	-3.93033	0.0613842	0.540803	N.S.
Q5EB94	Myzap	Myocardial zonula adherens protein	21	1.03313	1.10759	0.914411	1.40603	1.0725	1.00301	1.21273	1.42186	1.09712	0.808704	1.06415	1.12793	1.19161	1.22574	0.979474	1.40856	1.02505	1.10808	1.20713	1.27751						C9	2.3398	2.38794	0.0481372	0.90045	2.38794	2.60254	0.214594	0.541115	N.S.
P04248	MB	Myoglobin	2	1.21407	1.15356	1.37584	1.14568	1.47985	1.71342	1.41675	1.27509	1.21515	1.23518	1.44613	1.4739	1.457	1.27903	1.54806	1.78889	1.3138	1.31967	1.28783	1.12764						Slmap	2.48714	2.59402	0.106879	0.167921	2.59402	2.6297	0.0356779	0.542125	N.S.
Q9QZ76	Mb	Myoglobin	18	8.51507	8.51428	8.65277	8.39781	8.72917	8.55943	8.55303	8.65269	8.6888	8.62847	8.83491	8.62191	8.48979	8.34184	8.66873	8.7386	8.48946	8.55453	8.57173	8.46965						Gda	3.10888	3.30282	0.193935	0.304317	3.30282	3.16582	-0.137001	0.543226	N.S.
P02600	Myl1	Myosin light chain 1/3, skeletal muscle isoform	2	6.29404	6.19015	5.91573	5.98881	6.20798	6.35801	5.85315	6.61353	6.07154	5.78324	5.1518	5.84348	5.83142	5.26111	5.98065	6.24783	5.86806	6.25574	5.59081	5.49898						Il1rap	-4.49974	-4.50861	-0.00886602	0.95489	-4.50861	-4.67383	-0.165223	0.543538	N.S.
P16409	Myl3	Myosin light chain 3	15	10.4404	10.5553	10.3541	10.2722	10.5102	10.3443	10.4138	10.4257	10.7256	10.3442	10.3376	10.2828	10.1514	10.3781	10.3654	10.3653	10.2617	10.4043	10.442	10.2647						Idh3a	6.45182	6.49921	0.0473906	0.590706	6.49921	6.54347	0.0442554	0.543834	N.S.
E9PT87	Mylk3	Myosin light chain kinase 3	28	2.93684	2.85106	2.88455	3.19668	2.6392	2.85943	2.80139	2.96029	2.80659	2.71977	2.77274	2.91766	2.83494	3.06379	2.80624	2.86706	2.88521	2.8481	2.60423	2.62258						STXBP1	-1.84623	-1.78728	0.058956	0.509361	-1.78728	-1.74152	0.0457529	0.545269	N.S.
Q64119	Myl6	Myosin light polypeptide 6	8	5.35543	5.33606	5.44325	5.33429	5.36823	4.8932	5.11487	5.02374	5.45988	5.40448	5.13239	5.3162	5.11887	5.38306	5.14641	5.02545	5.20368	5.21129	5.21963	5.61578						Atp5pb	7.00467	7.08935	0.0846878	0.35076	7.08935	7.14782	0.0584624	0.545423	N.S.
P08733	Myl2	Myosin regulatory light chain 2, ventricular/cardiac muscle isoform	19	10.5612	10.7012	10.5727	10.4229	10.6454	10.4473	10.6217	10.5544	10.8654	10.4722	10.516	10.4403	10.3254	10.4375	10.526	10.4879	10.4423	10.5055	10.6099	10.3774						Cct4	2.5968	2.6383	0.0415032	0.377175	2.6383	2.61024	-0.0280609	0.545452	N.S.
P13832	Rlc-a	Myosin regulatory light chain RLC-A	2	-2.00092	-2.14783	-1.85948	-1.53058	-1.86254	-1.84205	-1.99878	-1.91888	-1.74266	-1.42417	-2.42308	-1.98477	-1.89146	-1.85512	-1.87322	-2.01268	-2.03133	-1.76793	-1.80649	-1.74794						Ada	-0.71402	-0.683479	0.0305411	0.866249	-0.683479	-0.769051	-0.0855721	0.545753	N.S.
Q64122	Myl9	Myosin regulatory light polypeptide 9	3	-1.65788	-1.81886	-2.08985	-2.06619	-2.84572	-2.74154	-2.40079	-2.77534	-1.19843	-1.60893	-2.68343	-1.06851	-2.52346	-2.11926	-2.00939	-2.45305	-1.93026	-1.49978	-1.59236	-1.01471						Edf1	-1.63817	-1.68984	-0.0516652	0.547974	-1.68984	-1.61394	0.0759045	0.546276	N.S.
Q9JLT0	Myh10	Myosin-10	15	-0.219373	-0.620268	-0.40477	-0.403687	0.348643	-0.958633	-0.46356	-0.790854	-0.296718	0.618577	-0.364508	-0.865673	-0.61158	-0.83695	-0.447008	-0.717349	-0.244917	-0.720239	-0.325582	-0.23866						Ppp3r1	-2.4133	-2.50566	-0.0923686	0.37348	-2.50566	-2.59994	-0.094278	0.546443	N.S.
Q63862	Myh11	Myosin-11 (Fragment)	2	-3.75986	-3.30084	-3.30789	-2.92877	-3.20691	-6.22258	-3.14205	-3.24551	-2.76798	-3.32605	-5.52116	-2.73194	-3.13823	-6.30481	-3.71078	-3.96855	-2.77367	-2.92483	-2.71369	-2.41919						Ephx2	2.72392	2.6016	-0.122325	0.211032	2.6016	2.51999	-0.0816116	0.547136	N.S.
P12847	Myh3	Myosin-3	2	-3.56789	-4.16724	-3.39668	-4.15323	-4.74578	-2.88283	-3.22947	-2.4927	-2.68544	-3.92656	-3.33896	-3.41664	-3.04513	-9.46882	-4.48239	-4.69685	-3.81751	-4.43033	-4.33059	-4.54713						Slc25a51	-2.65496	-2.81803	-0.16307	0.196346	-2.81803	-2.76865	0.0493791	0.547275	N.S.
Q29RW1	Myh4	Myosin-4	4	-1.9905	-2.08556	-2.136	-3.13368	-2.97326	-2.40695	-1.82947	-1.92707	-2.50412	-2.00181	-2.98799	-2.72838	-2.85715	-3.14324	-2.86501	-2.5007	-3.0185	-2.57992	-2.01146	-1.92802						Csde1	-0.655593	-0.758117	-0.102524	0.421557	-0.758117	-0.832549	-0.0744324	0.549271	N.S.
P02563	Myh6	Myosin-6	73	11.6431	11.7115	11.5089	11.3532	11.707	11.5732	11.611	11.5264	11.8798	11.482	11.5195	11.2798	11.2996	11.3567	11.5036	11.5687	11.4258	11.5055	11.5982	11.022						Alb	10.4107	10.5997	0.189037	0.289393	10.5997	10.4764	-0.123322	0.549358	N.S.
P02564	Myh7	Myosin-7	62	10.6873	10.6952	10.8699	9.34089	10.0785	9.38163	10.7721	10.9814	10.2912	11.3752	9.90577	9.21613	9.35943	8.63369	10.3205	10.4891	10.1203	10.1472	11.0994	12.1457						Septin2	1.47052	1.5361	0.0655799	0.316307	1.5361	1.46581	-0.0702855	0.54936	N.S.
Q62812	Myh9	Myosin-9	69	3.72879	3.59692	3.88977	3.65197	3.8365	3.46925	3.72183	3.46608	3.84952	4.09124	3.4956	3.31166	3.46924	3.44212	3.68637	3.54831	3.6831	3.46111	3.7871	3.92438						Tnni3	6.96795	7.09651	0.12856	0.137175	7.09651	7.14082	0.044318	0.549407	N.S.
P56741	Mybpc3	Myosin-binding protein C, cardiac-type	104	9.8784	9.9597	9.84178	9.67578	9.90861	9.75476	9.8934	9.81911	10.0426	9.73526	9.7399	9.64188	9.55544	9.60566	9.77915	9.82614	9.72105	9.78125	9.87183	9.71512						Nae1	-1.21606	-1.26668	-0.0506143	0.470436	-1.26668	-1.2221	0.0445732	0.549969	N.S.
P62775	Mtpn	Myotrophin	4	-0.754579	-0.782139	-0.907289	-0.80099	-0.695269	-1.12679	-0.983041	-0.828139	-1.03221	-0.643835	-0.73185	-0.671699	-0.914614	-0.853092	-0.738519	-0.708091	-0.85008	-0.900346	-0.922497	-0.91563						Ivd	5.79887	5.80915	0.0102807	0.865798	5.80915	5.83444	0.0252919	0.550102	N.S.
P30009	Marcks	Myristoylated alanine-rich C-kinase substrate	6	-1.53653	-1.15408	-1.04556	-1.04837	-1.22009	-1.68386	-1.36388	-1.14209	-1.22774	-0.746515	-1.53391	-1.17436	-1.22148	-1.45263	-1.49995	-1.50054	-1.22921	-1.31256	-1.58529	-0.929562						Homer3	-5.0652	-5.06783	-0.0026268	0.990121	-5.06783	-4.94818	0.119646	0.55032	N.S.
O08557	Ddah1	N(G),N(G)-dimethylarginine dimethylaminohydrolase 1	16	2.07658	1.31673	1.19327	1.32412	1.61452	1.55459	1.55035	0.904316	1.88601	1.68521	2.02265	2.08625	1.22317	1.41461	1.98076	1.66508	1.36832	1.60496	2.02066	1.63799						Cpne7	-4.34864	-4.48022	-0.131577	0.341436	-4.48022	-4.30092	0.179295	0.55086	N.S.
Q6MG60	Ddah2	N(G),N(G)-dimethylarginine dimethylaminohydrolase 2	11	1.69176	1.5477	1.6713	1.73667	1.4749	1.65638	1.48712	1.38039	1.74015	1.76759	1.66969	1.69788	1.70711	1.8013	1.66999	1.50096	1.55099	1.60606	1.53736	2.3603						Pef1	-4.34551	-4.48016	-0.134643	0.441688	-4.48016	-4.30451	0.175647	0.550996	N.S.
Q920G2	Nherf2	Na(+)/H(+) exchange regulatory cofactor NHE-RF2	12	0.989904	0.974327	0.888512	0.859965	1.02542	0.888623	0.970352	0.78355	0.812625	0.739709	0.815148	0.878663	0.828326	0.66735	0.744612	0.953706	0.784297	0.841677	0.907325	1.06795						Copb1	0.417933	0.575587	0.157655	0.0751203	0.575587	0.517073	-0.0585145	0.551032	N.S.
P81799	Nagk	N-acetyl-D-glucosamine kinase	2	-2.93976	-3.03334	-2.98265	-2.94086	-3.15415	-2.88162	-3.07207	-3.1224	-3.2788	-2.83412	-3.18403	-3.32909	-2.87645	-2.96067	-3.42505	-3.12152	-3.09781	-3.04459	-3.08372	-3.1538						Fasn	-3.28832	-3.07996	0.208366	0.139197	-3.07996	-3.27714	-0.197188	0.551038	N.S.
Q5XIG6	Galk2	N-acetylgalactosamine kinase	3	-1.71684	-1.6133	-1.71786	-1.98724	-2.23933	-2.03127	-1.79446	-1.83771	-1.78964	-1.83753	-1.54271	-1.55082	-1.61278	-1.83704	-1.53444	-1.8815	-1.88106	-1.51387	-1.84663	-1.98028						Septin4	-3.77189	-3.67285	0.0990384	0.426616	-3.67285	-3.62511	0.0477378	0.551208	N.S.
P51607	Renbp	N-acylglucosamine 2-epimerase	3	-4.65841	-3.46027	-3.83971	-3.502	-3.59198	-4.04814	-3.91143	-2.91505	-3.51708	-3.10211	-3.48143	-3.53478	-3.62138	-3.47556	-3.04568	-3.47451	-3.71311	-3.08433	-3.26202	-3.61568						Usp19	-2.0705	-2.10103	-0.0305261	0.618736	-2.10103	-2.15455	-0.0535252	0.55181	N.S.
P69060	Cmas	N-acylneuraminate cytidylyltransferase	2	-3.10009	-3.74026	-3.46021	-3.24925	-3.76488	-4.53931	-3.95249	-4.07378	-3.32308	-4.52309	-4.11221	-3.59441	-3.78956	-4.29532	-3.76946	-3.93877	-3.69663	-3.55783	-4.44394	-4.68077						Ak1	6.30123	6.34098	0.039752	0.595208	6.34098	6.29978	-0.0412028	0.552271	N.S.
Q769K2	Napepld	N-acyl-phosphatidylethanolamine-hydrolyzing phospholipase D	2	-3.73406	-3.87882	-3.67356	-4.24625	-4.61809	-4.56092	-3.9386	-4.71276	-3.99283	-4.92337	-4.44294	-4.02432	-4.31795	-3.78337	-3.78931	-4.50478	-5.53281	-4.01623	-4.96903	-5.37991						Mogs	-3.71836	-3.75243	-0.0340711	0.84614	-3.75243	-3.5944	0.15803	0.5534	N.S.
Q1HCL7	Nadk2	NAD kinase 2, mitochondrial	10	-0.0976126	-0.31811	-0.287676	-0.45899	-0.142829	-0.355109	-0.419693	-0.347473	-0.298605	-0.31031	-0.520537	-0.0855319	-0.0283326	-0.178033	-0.266048	-0.267218	-0.299541	-0.00104741	-0.167832	-0.498201						Nrdc	-3.50611	-3.61263	-0.106521	0.384992	-3.61263	-3.67844	-0.0658145	0.554498	N.S.
P05982	Nqo1	NAD(P)H dehydrogenase [quinone] 1	2	-3.06277	-3.09402	-3.07279	-3.15309	-2.98262	-2.66706	-2.95038	-3.29904	-3.35356	-3.02833	-3.29045	-3.10733	-2.86906	-2.26676	-3.26892	-3.31129	-3.03723	-2.74514	-3.09069	-3.30565						Dctn2	2.26633	2.30016	0.0338304	0.319735	2.30016	2.27006	-0.0301031	0.555423	N.S.
B0BNM1	Naxe	NAD(P)H-hydrate epimerase	8	1.89538	1.91867	1.90331	1.80914	1.88081	2.04317	1.7123	1.86886	1.92572	1.78432	1.68488	2.04317	1.96324	2.11171	1.8523	1.77822	1.89602	2.00155	2.0185	1.55335						Ckm	7.7693	7.74759	-0.0217153	0.82058	7.74759	7.67566	-0.0719312	0.556138	N.S.
Q5RJQ4	Sirt2	NAD-dependent protein deacetylase sirtuin-2	6	-0.850953	-0.796431	-0.78892	-0.738532	-0.853016	-0.728777	-0.581121	-0.644805	-0.872751	-1.08564	-0.621347	-0.686637	-0.704535	-0.591157	-1.02037	-1.07135	-0.799884	-0.919494	-0.829808	-0.85507						Rpl18	0.739988	0.785492	0.0455046	0.513935	0.785492	0.854737	0.0692441	0.556693	N.S.
Q68FX9	Sirt5	NAD-dependent protein deacylase sirtuin-5, mitochondrial	10	1.49501	1.38216	1.25343	1.34831	1.4139	1.31955	1.36767	1.29802	1.27715	1.33129	1.44311	1.26364	1.40044	1.35235	1.41669	1.1967	1.50812	1.3018	1.51543	1.318						Clta	-1.48959	-1.39776	0.0918259	0.568906	-1.39776	-1.50274	-0.104977	0.557751	N.S.
D3ZN43	Ndufaf6	NADH dehydrogenase (ubiquinone) complex I, assembly factor 6	5	-1.15025	-0.798124	-1.06625	-1.04387	-0.853846	-0.991898	-1.03415	-0.977366	-1.10111	-0.600991	-0.82248	-0.629064	-0.695754	-0.469623	-0.972186	-1.24894	-0.908863	-0.479789	-0.835051	-0.800928						Dcaf11	-1.88806	-1.91516	-0.0271026	0.83177	-1.91516	-1.97551	-0.0603493	0.56084	N.S.
O08776	Ndufaf3	NADH dehydrogenase [ubiquinone] 1 alpha subcomplex assembly factor 3	3	-1.26908	-1.47462	-1.52484	-1.66016	-1.47791	-1.01701	-1.15738	-1.26201	-1.44213	-1.48563	-1.12976	-1.16561	-1.26695	-1.05762	-1.29387	-1.3396	-1.30423	-1.19121	-1.17524	-1.70143						Atp1b1	4.74825	4.77425	0.0259963	0.759174	4.77425	4.83717	0.0629169	0.560866	N.S.
Q9NQR8	Ndufaf4	NADH dehydrogenase [ubiquinone] 1 alpha subcomplex assembly factor 4	9	0.863577	0.819662	0.712151	0.492236	0.956182	1.29899	1.11957	0.763341	0.91196	1.03429	1.12326	0.814342	0.90641	0.859293	0.956927	0.975119	1.0083	1.07653	0.958397	0.548458						Atp5f1d	5.88242	5.9317	0.0492884	0.701368	5.9317	5.85885	-0.0728574	0.561781	N.S.
Q561S0	Ndufa10	NADH dehydrogenase [ubiquinone] 1 alpha subcomplex subunit 10, mitochondrial	25	6.38455	6.34874	6.33282	6.36126	6.28654	6.39861	6.42478	6.35465	6.49032	6.35945	6.33883	6.19522	6.2261	6.35484	6.32086	6.3377	6.35362	6.46928	6.48521	6.31627						Ppp5c	-0.0163734	-0.0409662	-0.0245928	0.688455	-0.0409662	-0.0784572	-0.037491	0.563144	N.S.
Q80W89	Ndufa11	NADH dehydrogenase [ubiquinone] 1 alpha subcomplex subunit 11	8	3.92108	4.06806	4.04405	3.87986	3.68461	4.20542	4.10642	3.99677	4.03256	3.91816	4.18317	3.93928	4.0283	4.13957	4.03909	3.98617	3.96776	4.23541	4.01058	3.81647						Psmc4	1.0068	0.983079	-0.0237223	0.608889	0.983079	0.965032	-0.0180468	0.563196	N.S.
Q63362	Ndufa5	NADH dehydrogenase [ubiquinone] 1 alpha subcomplex subunit 5	12	5.21073	5.24565	5.20686	5.23199	5.0994	5.3174	5.33012	5.22418	5.40058	5.19245	5.30772	5.19589	5.15603	5.31882	5.21797	5.19556	5.22984	5.29611	5.29619	5.11915						Lgals1	5.07521	5.14052	0.0653069	0.435681	5.14052	5.17663	0.0361113	0.56496	N.S.
Q5BK63	Ndufa9	NADH dehydrogenase [ubiquinone] 1 alpha subcomplex subunit 9, mitochondrial	27	6.67198	6.54256	6.53829	6.34	6.5276	6.70282	6.81877	6.65992	6.77386	6.76934	6.79587	6.3517	6.47894	6.4633	6.5146	6.77353	6.65735	6.66742	6.75111	6.54768						Macroh2a1	1.17401	1.20109	0.0270782	0.788321	1.20109	1.25419	0.0530978	0.566379	N.S.
P0DN35	Ndufb1	NADH dehydrogenase [ubiquinone] 1 beta subcomplex subunit 1	4	4.81998	4.75044	4.71483	4.52773	4.70274	4.8062	4.96116	4.61875	4.78414	4.65962	4.91457	4.63831	4.7112	4.76313	4.75645	4.83453	4.73083	4.61944	4.53969	4.47259						Apoa2	1.80776	1.60524	-0.202519	0.439389	1.60524	1.72825	0.123015	0.56653	N.S.
P19234	Ndufv2	NADH dehydrogenase [ubiquinone] flavoprotein 2, mitochondrial	12	7.11304	7.30401	7.07209	7.25009	7.15453	7.11352	7.21415	7.13682	7.37283	7.14788	7.21473	7.06612	7.0447	7.28215	7.16963	7.09183	7.09339	7.28558	7.27586	7.15136						Aco2	10.0676	10.2165	0.148877	0.0677556	10.2165	10.1698	-0.0467007	0.567037	N.S.
Q6PCU8	Ndufv3	NADH dehydrogenase [ubiquinone] flavoprotein 3, mitochondrial	5	4.16186	4.08205	4.05147	4.175	3.89598	3.92226	4.207	4.06435	4.19432	4.06042	4.15131	4.12107	4.10855	4.09405	4.0524	4.01537	4.08767	4.08077	4.15354	3.98401						Sbds	-1.76197	-1.65801	0.103957	0.481965	-1.65801	-1.57979	0.0782233	0.567274	N.S.
Q641Y2	Ndufs2	NADH dehydrogenase [ubiquinone] iron-sulfur protein 2, mitochondrial	28	6.96383	6.92644	6.89555	6.83726	6.85735	6.90986	7.04029	6.94344	7.13324	6.92087	6.94388	6.69343	6.77364	6.83004	6.97078	6.90126	6.87052	6.99409	7.06833	6.81637						Tkt	1.50661	1.7237	0.217084	0.0595591	1.7237	1.6352	-0.0884993	0.571654	N.S.
Q5XIF3	Ndufs4	NADH dehydrogenase [ubiquinone] iron-sulfur protein 4, mitochondrial	9	5.09534	5.70098	4.90631	4.69393	4.65749	5.19826	5.16036	4.91092	4.89057	4.43947	5.65605	5.01178	4.83458	4.75578	4.74896	5.01859	5.03073	4.99228	4.80714	4.7533						Map4	-1.92316	-2.09685	-0.173683	0.343795	-2.09685	-2.02287	0.0739723	0.571838	N.S.
P52503	Ndufs6	NADH dehydrogenase [ubiquinone] iron-sulfur protein 6, mitochondrial	3	2.98731	3.10389	2.98857	2.92958	2.87895	3.00437	3.07558	2.92007	3.00407	2.94088	3.26273	3.10491	3.0926	2.94443	3.00273	3.06755	3.08241	2.91052	2.90258	2.89863						Bzw2	2.66351	2.67546	0.0119419	0.881873	2.67546	2.62877	-0.0466874	0.572048	N.S.
Q5EB81	Cyb5r1	NADH-cytochrome b5 reductase 1	9	0.142426	0.00202837	-0.103938	-0.122775	0.0110693	0.30523	0.078171	0.0890615	0.0852552	0.212072	0.216734	-0.261472	-0.00978475	-0.0028233	-0.158664	0.379308	0.161251	-0.0220013	-0.0368795	-0.0629521						Cops4	0.80046	0.791603	-0.00885625	0.889976	0.791603	0.749661	-0.0419421	0.573874	N.S.
P20070	Cyb5r3	NADH-cytochrome b5 reductase 3	12	1.2293	1.04013	1.21733	1.29456	1.35401	1.53372	1.46501	1.58223	1.45433	1.80676	1.74504	1.24407	1.20014	1.28987	1.30311	1.49949	1.45593	1.46869	1.3579	1.10769						Cfi	1.12169	1.12748	0.00578334	0.967177	1.12748	1.18904	0.0615653	0.57433	N.S.
Q66HF1	Ndufs1	NADH-ubiquinone oxidoreductase 75 kDa subunit, mitochondrial	45	8.5889	8.62813	8.56021	8.5562	8.51319	8.5062	8.62996	8.52094	8.80749	8.51973	8.56718	8.44879	8.41784	8.61283	8.53192	8.46319	8.48313	8.59709	8.63647	8.48797						Pecam1	-1.18886	-1.06764	0.121215	0.517676	-1.06764	-1.20528	-0.137641	0.574513	N.S.
P03889	Mtnd1	NADH-ubiquinone oxidoreductase chain 1	6	4.05112	4.11836	3.95047	3.81621	4.09455	4.14805	4.06658	4.04282	4.13794	4.13873	4.2334	3.67612	3.95899	4.08385	4.05135	3.98071	3.93082	4.03637	3.98905	3.81157						Fhit	-1.68682	-1.96417	-0.277349	0.211846	-1.96417	-2.09959	-0.135415	0.574717	N.S.
P05508	Mtnd4	NADH-ubiquinone oxidoreductase chain 4	9	3.2192	3.07961	2.78856	2.3738	2.8294	3.47555	3.30819	3.03087	3.23326	3.0507	3.26941	2.67689	3.30142	3.02791	3.20561	3.15064	3.05302	3.00311	3.18942	2.70918						IDH3G	-0.538128	-0.945484	-0.407356	0.128045	-0.945484	-0.795861	0.149623	0.574717	N.S.
P11661	Mtnd5	NADH-ubiquinone oxidoreductase chain 5	10	4.80065	4.75264	4.60697	4.40249	4.77019	4.95996	4.85156	4.74685	4.93765	4.92373	5.11272	4.3924	4.63716	4.96707	4.85971	4.99808	4.73089	4.91991	4.73384	4.389						Cdk5rap3	-3.80219	-3.86495	-0.0627677	0.84985	-3.86495	-4.0996	-0.234648	0.575099	N.S.
P13697	Me1	NADP-dependent malic enzyme	17	0.247991	0.334898	0.517206	0.377213	0.276778	0.542256	0.234232	0.558277	0.427958	0.583093	0.353166	0.449151	0.501491	0.3587	0.564104	0.554148	0.56197	0.648649	0.721716	0.485821						Tpm2	-2.10776	-2.1934	-0.0856422	0.765405	-2.1934	-2.38115	-0.187752	0.576888	N.S.
P56522	Fdxr	NADPH:adrenodoxin oxidoreductase, mitochondrial	15	0.746546	0.842007	0.913148	0.795378	0.881141	1.11977	1.12489	0.605555	0.756184	0.731643	0.911458	0.936547	0.755068	0.706356	0.945958	1.07166	0.981473	0.986863	0.958688	0.447685						Gstm1	2.08101	2.07538	-0.00563293	0.96364	2.07538	2.00401	-0.071367	0.577236	N.S.
P00388	Por	NADPH--cytochrome P450 reductase	14	1.1306	1.11262	0.892252	0.751098	1.07877	1.1752	1.25329	1.20311	0.917724	1.24319	1.16128	0.819868	1.03521	0.856708	1.00008	1.37147	1.03176	0.761497	0.79354	0.830365						Cct2	2.61272	2.598	-0.0147161	0.75056	2.598	2.63253	0.0345213	0.577288	N.S.
Q4V8K3	Naa11	N-alpha-acetyltransferase 11	3	-2.54343	-2.79154	-2.89887	-3.18979	-2.74842	-3.00417	-2.82405	-2.62306	-2.84692	-3.07084	-2.53139	-2.74198	-2.74218	-2.64362	-3.07752	-2.70334	-2.81034	-2.95536	-2.91702	-2.71249						Glo1	2.81066	3.25456	0.443895	0.0846631	3.25456	3.11558	-0.138976	0.577761	N.S.
Q6QI44	Naa25	N-alpha-acetyltransferase 25, NatB auxiliary subunit	3	-3.58424	-3.58855	-3.79921	-3.80887	-3.57412	-3.30108	-3.68641	-3.55441	-3.59371	-3.76581	-3.52989	-3.97519	-3.31716	-3.68203	-3.76031	-3.47455	-3.48558	-3.70002	-3.53871	-3.67804						Gpx3	2.46619	2.61261	0.146424	0.570075	2.61261	2.4757	-0.136915	0.577809	N.S.
Q6DKG0	Naa35	N-alpha-acetyltransferase 35, NatC auxiliary subunit	2	-4.13919	-3.98408	-4.50587	-4.16863	-4.60678	-4.49673	-4.42897	-4.59512	-4.53921	-4.79728	-4.19843	-4.4928	-4.16208	-4.07224	-4.55828	-4.40397	-4.35204	-4.5607	-4.31671	-4.40915						Mavs	1.09216	1.1781	0.0859329	0.348369	1.1781	1.1328	-0.045293	0.577895	N.S.
P47245	Nrdc	Nardilysin	3	-3.78635	-3.56782	-3.53045	-3.70044	-3.47808	-3.81288	-3.71851	-3.36164	-3.8776	-3.62159	-3.30342	-3.87733	-3.35736	-3.45901	-3.53342	-3.67007	-3.41722	-3.69898	-3.59056	-3.61607						Efhd2	-0.898886	-0.74606	0.152826	0.144059	-0.74606	-0.686462	0.0595986	0.578088	N.S.
Q99MI7	Uba3	NEDD8-activating enzyme E1 catalytic subunit	11	-0.246864	-0.363144	-0.2957	-0.208778	-0.450497	-0.42625	-0.562484	-0.216694	-0.410808	-0.476798	-0.338237	-0.113745	-0.426822	-0.458777	-0.412234	-0.413899	-0.401761	-0.301911	-0.30766	-0.0769808						Cpt2	5.81976	5.81227	-0.00748787	0.908129	5.81227	5.8596	0.0473277	0.578178	N.S.
Q9Z1A5	Nae1	NEDD8-activating enzyme E1 regulatory subunit	8	-1.28116	-1.33265	-1.2264	-1.12481	-1.36836	-1.16708	-1.44656	-1.20376	-1.13605	-1.15706	-1.30453	-1.12135	-1.30804	-1.28204	-1.06435	-1.24159	-1.10778	-1.12455	-1.12232	-1.21734						Fscn1	0.740767	0.813082	0.0723152	0.406182	0.813082	0.773486	-0.0395956	0.578423	N.S.
Q6IUR5	Nenf	Neudesin	4	-1.56187	-1.20129	-1.42842	-1.46591	-1.51715	-1.70514	-1.59625	-1.46082	-1.66191	-1.92291	-1.7196	-1.13013	-1.81321	-1.34266	-1.57251	-1.5793	-1.41369	-1.4104	-1.27087	-1.76465						Cd1d	-2.04423	-1.65047	0.393763	0.446105	-1.65047	-1.85372	-0.203257	0.579649	N.S.
P13596	Ncam1	Neural cell adhesion molecule 1	3	-4.07901	-4.01608	-3.8936	-3.1707	-3.27135	-4.0466	-3.24428	-3.60748	-3.54923	-2.40155	-3.70188	-3.68196	-4.40063	-3.93764	-4.24361	-3.7149	-3.5599	-4.04753	-4.88495	-2.4198						Nrp1	-0.665467	-0.553741	0.111727	0.206279	-0.553741	-0.494864	0.0588772	0.580514	N.S.
P19527	Nefl	Neurofilament light polypeptide	5	-4.50877	-4.01356	-4.55436	-3.44974	-3.62828	-3.76819	-3.62876	-5.29234	-2.92779	-3.40029	-4.65062	-2.8008	-3.40492	-3.39403	-4.07975	-5.10063	-3.80993	-2.53186	-3.41206	-5.11079						Lcmt1	-3.51634	-3.54009	-0.023749	0.86522	-3.54009	-3.62032	-0.0802355	0.58138	N.S.
P42676	Nln	Neurolysin, mitochondrial	8	-1.03032	-0.908364	-1.1046	-1.07561	-1.15772	-1.0454	-0.987845	-0.97008	-1.29229	-1.04133	-0.769195	-0.829496	-1.013	-0.932671	-0.915435	-0.845371	-0.850841	-1.02182	-0.781659	-1.17358						Arrb1	-4.01568	-3.6853	0.330386	0.265466	-3.6853	-3.7826	-0.0973064	0.582043	N.S.
Q9QWJ9	Nrp1	Neuropilin-1	9	-0.489853	-0.408694	-0.640481	-0.645407	-0.584269	-0.81659	-0.402837	-0.488579	-0.260511	-0.505801	-0.800258	-0.691714	-0.597726	-0.795157	-0.442482	-0.439534	-0.58083	-0.580195	-0.439184	-0.427258						Atp5pd	7.14372	7.19721	0.0534887	0.449541	7.19721	7.24217	0.0449594	0.582265	N.S.
B2GV54	Nceh1	Neutral cholesterol ester hydrolase 1	14	0.684504	0.779187	0.616222	0.386063	0.843875	1.11293	1.0503	0.957308	0.736496	1.05252	1.12636	0.537301	0.865097	0.822982	0.671015	1.15792	0.957811	0.858131	0.931253	0.734926						Immt	6.23722	6.29687	0.059647	0.500145	6.29687	6.34781	0.0509393	0.583912	N.S.
Q9Z2J4	Nexn	Nexilin	3	-0.0056145	0.00630438	0.0844829	-0.0501293	-0.0644382	0.0545483	0.0422768	-0.013268	-0.139372	-0.156583	-0.20686	-0.0127366	-0.00555741	0.0530229	-0.362318	-0.0329246	-0.0106448	-0.299477	-0.170133	-0.0339979						Bcat2	3.97914	3.86362	-0.115518	0.455224	3.86362	3.79818	-0.0654361	0.584326	N.S.
P55770	Snu13	NHP2-like protein 1	4	-1.2071	-1.26608	-1.20068	-1.04452	-1.12022	-1.46169	-1.23199	-1.4128	-1.08433	-1.20348	-1.51005	-1.28488	-1.4944	-1.30952	-1.26189	-1.30679	-1.5032	-1.17047	-1.29193	-1.25568						Akr1a1	1.53039	1.69022	0.159837	0.0958458	1.69022	1.62589	-0.0643323	0.585897	N.S.
Q80Z29	Nampt	Nicotinamide phosphoribosyltransferase	17	1.8177	1.85587	1.95094	1.65776	1.90653	1.95833	1.78839	1.77318	1.89779	1.81254	1.96115	2.00078	1.82159	1.59798	2.08248	1.88836	1.95871	2.1095	2.17039	2.02667						Rpl3	-1.06261	-0.89735	0.165261	0.179071	-0.89735	-0.83537	0.0619795	0.587096	N.S.
Q6XQN1	Naprt	Nicotinate phosphoribosyltransferase	8	-0.300863	0.163871	-1.61216	0.410736	-0.912839	-0.284104	0.055966	-0.333261	0.217733	-1.59554	-0.672051	-1.46275	0.278648	0.304667	0.562782	-1.2363	-1.68343	-1.47194	-0.347904	-0.554707						Mthfd1	1.9461	1.92917	-0.0169345	0.82319	1.92917	1.89345	-0.0357115	0.587581	N.S.
P08460	Nid1	Nidogen-1 (Fragment)	11	2.67518	2.7621	2.69301	2.74956	2.52239	2.74932	2.57783	2.60781	2.67631	2.57941	2.7806	2.87061	2.55327	2.87439	2.62275	2.51436	2.53668	2.67007	2.47176	2.54665						Sh3glb2	-0.967587	-1.02235	-0.0547581	0.538126	-1.02235	-1.09062	-0.0682738	0.58813	N.S.
B5DFC9	Nid2	Nidogen-2	20	1.61322	1.61432	1.82502	1.64535	1.71811	1.18139	1.30381	1.66191	1.82795	1.81284	1.54401	1.78506	1.27118	1.5018	1.89635	1.60615	1.67447	1.70888	1.62933	1.76842						Fgb	2.21885	2.20841	-0.0104422	0.974548	2.20841	2.35808	0.149671	0.588297	N.S.
Q62600	Nos3	Nitric oxide synthase, endothelial	6	-2.38782	-2.40987	-2.54244	-2.499	-2.597	-2.59288	-2.57998	-2.32862	-2.66325	-2.43448	-2.27971	-2.83633	-2.60638	-3.07564	-2.49695	-2.36961	-2.52115	-2.67929	-2.79525	-2.62153						Acot7	0.797938	0.671899	-0.126039	0.394746	0.671899	0.796939	0.12504	0.588664	N.S.
Q5FVQ8	Nlrx1	NLR family member X1	28	1.66053	1.50924	1.38492	1.3587	1.66238	1.19985	1.68489	1.37309	1.45164	1.80973	1.67608	1.69135	1.31691	1.54505	1.75541	1.67625	1.46788	1.50706	1.8268	1.55872						Agt	-0.18803	-0.338488	-0.150458	0.47504	-0.338488	-0.220207	0.118281	0.588677	N.S.
Q7M6Z3	Smyd2	N-lysine methyltransferase SMYD2	3	-2.89452	-2.86495	-3.25494	-2.70823	-3.38732	-3.04016	-2.99293	-2.79731	-3.01988	-3.04565	-3.01267	-2.8566	-2.78377	-2.55226	-2.58932	-2.90245	-2.77496	-3.14674	-2.65729	-3.05634						Rab3gap2	-3.8722	-3.66375	0.208443	0.367406	-3.66375	-3.5593	0.104449	0.588682	N.S.
P18437	Hmgn2	Non-histone chromosomal protein HMG-17	4	-3.9606	-4.08284	-4.1974	-4.37568	-4.61195	-4.42676	-4.61597	-3.88613	-4.35697	-4.6948	-4.23373	-3.89781	-4.12212	-4.27887	-4.4277	-4.03435	-4.3586	-4.07884	-4.04581	-3.9244						Kif5b	1.97607	1.90557	-0.0705074	0.211802	1.90557	1.876	-0.0295682	0.589031	N.S.
Q62736	Cald1	Non-muscle caldesmon	17	0.0402434	0.0139303	0.216278	0.0463661	0.100694	-0.637295	-0.220301	-0.454292	0.0244829	0.210315	-0.240597	0.321024	-0.24041	-0.103811	-0.0196678	-0.241666	0.0194664	-0.070244	0.00902232	0.526366						Pkp2	2.49164	2.61768	0.12604	0.167534	2.61768	2.67252	0.0548459	0.589454	N.S.
Q5FVM4	Nono	Non-POU domain-containing octamer-binding protein	12	0.795405	0.86641	0.972693	0.959439	0.824225	0.595029	0.736971	0.693788	0.929252	0.709333	0.674766	1.02898	0.830501	0.916775	0.785823	0.69167	0.729521	0.80095	0.68191	1.05616						Hdhd2	-1.44595	-1.30679	0.139161	0.571112	-1.30679	-1.43758	-0.13079	0.589997	N.S.
O35987	Nsfl1c	NSFL1 cofactor p47	17	2.10046	2.28565	2.01082	2.08278	2.11695	1.86913	1.79839	1.95851	2.00316	1.82903	2.13612	2.32526	2.13015	2.20246	2.13799	2.02951	2.00113	2.05179	2.01868	2.11082						Rplp0	2.05326	2.04689	-0.00636845	0.880568	2.04689	2.0168	-0.0300889	0.590475	N.S.
Q5BJX0	Ntmt1	N-terminal Xaa-Pro-Lys N-methyltransferase 1	3	-1.23671	-1.36892	-1.24587	-1.28066	-1.11854	-1.23469	-1.10832	-1.06814	-1.44827	-1.27865	-1.14873	-1.19862	-1.16156	-1.32471	-1.01539	-1.08602	-1.28921	-1.18434	-0.988631	-1.19734						Apmap	-2.23441	-2.27767	-0.0432624	0.735507	-2.27767	-2.20455	0.0731219	0.59083	N.S.
P09414	Nfia	Nuclear factor 1 A-type	2	-3.37468	-3.12305	-5.93549	-4.11948	-4.93147	-4.21077	-4.51831	-3.99412	-4.08156	-4.58604	-3.97245	-7.15669	-3.97581	-4.2391	-4.32121	-4.09382	-4.75424	-4.32715	-4.21929	-4.44999						Amacr	-0.802409	-1.04052	-0.238112	0.0523744	-1.04052	-0.991441	0.0490813	0.591056	N.S.
Q63525	Nudc	Nuclear migration protein nudC	11	-0.273411	-0.461079	-0.37942	-0.366367	-0.411127	-0.503518	-0.40366	-0.467443	-0.561093	-0.622228	-0.400133	-0.323194	-0.261747	-0.268357	-0.529067	-0.458806	-0.40002	-0.57223	-0.524251	-0.28611						Pnpla8	-0.999138	-1.05682	-0.0576843	0.664278	-1.05682	-0.953758	0.103064	0.591738	N.S.
P37199	Nup155	Nuclear pore complex protein Nup155	6	-3.3106	-3.6041	-3.54663	-3.39006	-3.39136	-3.60096	-3.29526	-3.47408	-3.17151	-3.51831	-3.46117	-3.51373	-3.36165	-3.55952	-3.27017	-3.46445	-3.59599	-3.4817	-2.97795	-3.48469						Cox6c2	7.76683	7.83094	0.0641018	0.54502	7.83094	7.88709	0.0561535	0.591813	N.S.
Q66HC5	Nup93	Nuclear pore complex protein Nup93	7	-1.60246	-1.82889	-1.75013	-1.68836	-1.82428	-2.11595	-1.67193	-1.63526	-1.77196	-1.52681	-1.81078	-1.7314	-1.92221	-1.95072	-1.45587	-1.73445	-1.70955	-1.59704	-1.67978	-1.55594						Fahd1	1.99826	1.94292	-0.0553373	0.354359	1.94292	1.89775	-0.045166	0.591883	N.S.
P17955	Nup62	Nuclear pore glycoprotein p62	2	-3.56918	-4.55587	-4.53649	-4.76891	-4.85461	-5.07437	-4.40518	-5.14824	-4.88621	-3.94615	-5.04765	-4.78342	-4.59365	-4.58395	-4.41537	-4.74995	-5.07803	-4.22259	-5.0545	-4.23206						Trap1	4.43658	4.58678	0.1502	0.179388	4.58678	4.5265	-0.0602844	0.591959	N.S.
Q9ES54	Nploc4	Nuclear protein localization protein 4 homolog	10	-0.430946	-0.471321	-0.371448	-0.416378	-0.517417	-0.402204	-0.367842	-0.382056	-0.570748	-0.561777	-0.325109	-0.383667	-0.369574	-0.375664	-0.431978	-0.322508	-0.338855	-0.445577	-0.618372	-0.45613						Cox7b	-0.622917	-0.622369	0.000548488	0.99769	-0.622369	-0.761133	-0.138764	0.592676	N.S.
P61972	Nutf2	Nuclear transport factor 2	5	1.92055	2.1612	1.98515	1.90466	1.90621	2.32837	1.94047	1.92088	1.92413	1.70312	1.97651	2.17265	1.99699	2.27882	2.08281	2.21777	2.04981	2.27149	1.97881	1.79595						Anxa5	4.4258	4.40784	-0.0179512	0.803272	4.40784	4.47418	0.0663316	0.592788	N.S.
Q9EPJ0	Nucks1	Nuclear ubiquitous casein and cyclin-dependent kinase substrate 1	2	-2.48496	-2.6226	-3.04918	-2.64655	-2.83228	-2.62219	-2.65415	-3.08132	-2.65072	-2.86854	-2.59889	-2.30158	-2.77311	-2.56052	-2.46603	-2.47098	-3.08087	-2.51801	-3.18431	-3.57662						Tpd52l2	-0.473314	-0.531056	-0.0577428	0.435456	-0.531056	-0.570955	-0.0398984	0.593331	N.S.
Q63083	Nucb1	Nucleobindin-1	13	-0.669015	-0.866768	-0.804357	-0.685064	-0.974801	-0.614315	-0.591973	-0.529815	-0.839797	-0.423322	-0.868373	-0.886564	-0.661062	-0.596455	-0.774787	-0.638727	-0.757095	-0.86934	-0.762604	-0.491489						Lactb2	-0.322145	-0.314915	0.00722977	0.938033	-0.314915	-0.371266	-0.0563506	0.593598	N.S.
Q9JI85	Nucb2	Nucleobindin-2	3	-5.02414	-5.03779	-3.57954	-4.00267	-4.95089	-4.70743	-5.11561	-3.99649	-5.6917	-4.11816	-4.86505	-4.90911	-5.5351	-4.54338	-4.46547	-4.68826	-5.06381	-5.18576	-4.56771	-4.33497						Hgs	-2.09644	-2.02462	0.071825	0.501709	-2.02462	-2.0798	-0.0551847	0.594452	N.S.
Q62881	Nol3	Nucleolar protein 3	7	-1.10796	-1.31632	-0.98263	-1.02	-1.07319	-1.52158	-1.30863	-1.09016	-1.2923	-1.04115	-0.870385	-1.31581	-1.04633	-1.18242	-0.993489	-1.29263	-1.19432	-1.07789	-0.939719	-0.624485						Pank4	0.43651	0.380025	-0.0564845	0.452222	0.380025	0.338011	-0.0420136	0.594966	N.S.
P13383	Ncl	Nucleolin	15	0.357308	0.310291	0.485113	0.41268	0.325377	0.399892	0.422818	0.15735	0.431079	0.209789	0.300061	0.55761	0.345301	0.286517	0.305994	0.350034	0.247482	0.478682	0.34778	0.598334						Rpl36a	-2.4967	-2.1008	0.395896	0.117751	-2.1008	-1.97156	0.129245	0.595131	N.S.
F1MA98	Tpr	Nucleoprotein TPR	9	-1.66359	-1.50704	-1.53049	-1.41472	-1.46657	-1.81313	-1.70067	-1.80288	-1.58723	-1.63582	-1.82608	-1.42423	-1.77475	-1.65667	-1.48977	-1.50254	-1.58078	-1.59931	-1.55788	-1.25043						Xpnpep3	-2.21012	-2.31438	-0.104267	0.216251	-2.31438	-2.27282	0.0415687	0.595137	N.S.
Q05982	Nme1	Nucleoside diphosphate kinase A	3	-1.75382	-2.074	-4.38339	-1.72466	-1.80866	-1.54784	-1.57057	-1.90044	-1.93064	-2.62316	-1.80814	-1.65314	-1.87467	-1.77376	-2.3947	-1.67316	-2.27597	-1.91712	-1.90088	-2.08334						Mcts1	0.20732	0.0955875	-0.111732	0.107896	0.0955875	0.0555801	-0.0400073	0.597724	N.S.
P19804	Nme2	Nucleoside diphosphate kinase B	7	4.51583	4.44237	4.55144	4.47605	4.49113	4.59282	4.54464	4.94081	4.62189	4.40154	4.43948	4.54188	4.39487	4.4028	4.61602	4.67399	4.53018	4.50384	4.84897	4.54982						Stk39	-0.245499	-0.194186	0.0513128	0.581269	-0.194186	-0.245843	-0.051657	0.59781	N.S.
Q9Z2G8	Nap1l1	Nucleosome assembly protein 1-like 1	2	-4.89631	-4.52885	-4.42615	-4.27656	-4.89658	-5.42127	-4.80025	-4.6333	-4.53537	-4.9072	-4.55328	-4.51686	-4.90885	-5.54015	-4.79137	-4.12831	-4.53335	-5.18634	-4.82072	-5.11047						Etf1	-0.22478	-0.157315	0.0674657	0.205673	-0.157315	-0.118265	0.0390492	0.598174	N.S.
Q5U2Z3	Nap1l4	Nucleosome assembly protein 1-like 4	9	0.402487	0.511517	0.541802	0.524519	0.311324	0.374092	0.4176	0.577995	0.470138	0.383764	0.434394	0.634031	0.428972	0.320953	0.502978	0.498577	0.3684	0.570027	0.556262	0.431127						Mpst	3.43097	3.39725	-0.0337169	0.664108	3.39725	3.36382	-0.0334348	0.598564	N.S.
Q5M823	Nudcd2	NudC domain-containing protein 2	2	-3.8522	-4.49474	-4.1583	-4.15555	-3.90452	-4.66478	-3.84728	-4.29891	-4.63938	-4.33982	-4.43596	-4.10131	-3.9039	-3.56862	-5.37508	-4.35552	-4.38485	-4.51512	-5.0319	-4.97339						Bcam	1.93568	2.00002	0.0643404	0.502906	2.00002	2.03584	0.0358236	0.599207	N.S.
A0JPJ7	Ola1	Obg-like ATPase 1	19	2.24663	2.10265	2.17231	2.05526	2.17825	2.39089	2.24621	2.27719	1.96354	1.93465	2.15093	1.98503	2.08393	1.91551	2.0431	2.41364	2.2141	2.05419	2.12005	2.05687						Idh2	9.84149	9.88062	0.0391272	0.599989	9.88062	9.92951	0.0488892	0.599663	N.S.
D3ZZ80	Obsl1	Obscurin-like protein 1	16	-0.328367	-0.209275	-0.248251	-0.165519	-0.151276	-0.263368	-0.0787874	-0.11956	-0.314235	-0.215911	-0.207004	-0.110233	-0.176289	-0.301778	-0.27945	-0.202322	-0.0946718	-0.282001	-0.284494	0.0303663						Agrn	-1.75793	-1.72543	0.0324986	0.822134	-1.72543	-1.7812	-0.0557688	0.601514	N.S.
Q5XIG4	Ociad1	OCIA domain-containing protein 1	13	1.88499	1.87324	1.80427	1.53937	2.00491	2.16946	2.05572	1.77892	1.87803	1.85052	2.02174	1.81164	1.78756	1.94872	1.94774	1.97134	1.92145	1.98055	1.79183	1.4414						Cfl1	2.8882	3.08979	0.201594	0.101575	3.08979	3.13591	0.0461215	0.601974	N.S.
Q5U1X1	Rexo2	Oligoribonuclease, mitochondrial	2	-1.92105	-1.75895	-1.90566	-2.09685	-3.20333	-1.46331	-2.37622	-2.23577	-2.55007	-2.05598	-2.38823	-2.65339	-2.03934	-2.3521	-2.66541	-2.28292	-2.36807	-2.3724	-2.91801	-2.39248						Tufm	6.40967	6.51904	0.109374	0.269778	6.51904	6.56318	0.0441397	0.603085	N.S.
Q497B0	Nit2	Omega-amidase NIT2	15	3.57243	3.03396	3.51077	3.45471	3.45092	3.60489	3.4811	3.49869	3.53949	3.3307	3.39135	3.62827	3.52316	3.53545	3.62701	3.5158	3.43324	3.65957	3.68988	2.73653						Anpep	-3.55883	-3.02668	0.532154	0.090235	-3.02668	-3.18308	-0.156408	0.60476	N.S.
P04182	Oat	Ornithine aminotransferase, mitochondrial	16	2.01696	1.84715	1.93147	2.04857	2.00031	1.97165	2.30458	2.19641	2.12002	1.92894	1.95239	1.99868	1.86759	1.71692	2.07417	1.92404	1.74226	1.89746	2.01437	2.08922						Aldoa	6.60973	6.67011	0.060384	0.489589	6.67011	6.7008	0.0306889	0.605191	N.S.
Q6P686	Ostf1	Osteoclast-stimulating factor 1	4	-2.50066	-2.49589	-2.41318	-2.09853	-2.45608	-1.89681	-2.27791	-2.18604	-2.31948	-2.31232	-2.49094	-2.62369	-2.56319	-2.10286	-2.31455	-2.86214	-2.62339	-2.49568	-2.41037	-2.1999						Ckmt2	9.59885	9.6619	0.0630407	0.598645	9.6619	9.71576	0.053861	0.606802	N.S.
Q505J9	Atad1	Outer mitochondrial transmembrane helix translocase	14	1.84674	1.78717	1.74543	1.69979	1.83235	1.92448	2.01939	1.88028	1.82591	1.69565	1.94929	1.66548	1.81804	1.87587	1.82932	1.99444	1.80806	1.84975	1.78758	1.7937						Ptgfrn	-3.76825	-3.6681	0.100147	0.577542	-3.6681	-3.79128	-0.123175	0.608025	N.S.
Q4V8B0	Oxr1	Oxidation resistance protein 1	6	-2.43981	-2.37935	-2.34942	-2.46113	-2.25858	-1.99912	-2.18366	-2.42343	-2.41877	-2.7559	-2.40245	-2.36996	-2.06604	-2.31545	-2.31728	-2.45237	-2.23765	-2.42175	-2.29702	-2.39601						Fbln5	1.32026	1.46758	0.147323	0.455012	1.46758	1.62469	0.157105	0.608813	N.S.
Q3B7D0	Cpox	Oxygen-dependent coproporphyrinogen-III oxidase, mitochondrial	10	-0.19367	0.114098	0.0205035	-0.059008	-0.0301257	-0.45384	-0.00966785	0.142625	0.0306817	-0.280318	0.00158407	0.192194	0.0482595	-0.122617	0.104875	0.162047	0.0145931	0.0345454	0.158069	0.00838559						Plin5	0.233758	-0.0611866	-0.294944	0.056154	-0.0611866	-0.174898	-0.113711	0.609162	N.S.
Q8K4M9	Osbpl1a	Oxysterol-binding protein-related protein 1	6	-1.68149	-1.19536	-1.49916	-1.42477	-1.3398	-1.08503	-0.973818	-1.08034	-1.25937	-1.14524	-1.0966	-1.2463	-1.51171	-1.37894	-0.955493	-0.899561	-1.39253	-1.15861	-1.09636	-1.3642						Emd	-3.3633	-2.96248	0.400819	0.0916574	-2.96248	-3.09091	-0.128432	0.610575	N.S.
Q4KM62	Palmd	Palmdelphin	15	1.01066	1.1069	1.19879	0.954244	1.14431	0.820295	1.11095	0.954915	1.0293	0.835323	1.09337	1.16978	0.894367	0.634991	1.10029	1.1119	1.13293	1.16613	1.25825	1.23212						Psmb3	0.0879682	0.0671623	-0.0208058	0.814859	0.0671623	0.112723	0.0455608	0.61183	N.S.
P45479	Ppt1	Palmitoyl-protein thioesterase 1	4	-1.16987	-1.18222	-0.919377	-1.00362	-0.713477	-1.95034	-1.42637	-1.15157	-0.953954	-0.466798	-1.22204	-1.27349	-1.24655	-1.58765	-1.16819	-1.30887	-1.24555	-1.02292	-1.19239	-0.642957						Atp1a2	1.30171	0.969592	-0.332115	0.132537	0.969592	1.0771	0.10751	0.612365	N.S.
Q5I0K5	Abhd10	Palmitoyl-protein thioesterase ABHD10, mitochondrial	3	-3.02593	-2.70992	-3.23569	-3.28431	-3.9834	-3.12322	-3.27561	-2.79439	-2.91178	-3.80051	-4.13617	-2.97732	-4.43142	-3.06181	-3.08057	-3.13723	-3.86652	-2.57946	-2.81412	-3.20919						Dmd	5.39845	5.50776	0.109309	0.0520074	5.50776	5.44773	-0.0600311	0.613099	N.S.
Q920Q0	Palm	Paralemmin-1	10	-0.523423	-0.717133	-0.643885	-0.533823	-0.429986	-0.712696	-0.667616	-0.719488	-0.608436	-0.205564	-0.583171	-0.432057	-0.694522	-0.558919	-0.416635	-0.590787	-0.707447	-0.603231	-0.820844	-0.529415						ACACB	0.190535	0.262462	0.0719268	0.435843	0.262462	0.197074	-0.0653881	0.614844	N.S.
Q4KLH4	Pspc1	Paraspeckle component 1	5	-1.75735	-2.10986	-1.78689	-1.82584	-1.87429	-1.86171	-2.09797	-1.84663	-1.76255	-2.084	-1.80836	-1.71294	-1.58719	-1.36322	-1.88604	-1.98865	-1.87406	-1.718	-1.99239	-1.95241						Tomm20	0.57107	0.645262	0.0741925	0.496778	0.645262	0.597232	-0.04803	0.615529	N.S.
P04550	Ptms	Parathymosin	2	-4.18166	-3.30395	-3.98029	-4.01608	-4.31287	-4.5598	-4.43475	-4.20585	-4.4717	-4.0103	-3.39904	-4.0384	-4.39092	-4.48168	-4.35754	-4.32407	-4.15539	-4.33552	-4.35525	-3.76354						Mt-atp8	4.65731	4.62964	-0.027668	0.82692	4.62964	4.72009	0.0904537	0.616442	N.S.
O88767	Park7	Parkinson disease protein 7 homolog	15	5.37282	5.53981	5.39791	5.34345	5.4039	5.45089	5.36369	5.4639	5.36581	5.36442	5.5319	5.44175	5.36831	5.34869	5.36658	5.40449	5.38567	5.38379	5.41144	5.31718						Sec22b	0.21306	0.113754	-0.099306	0.212662	0.113754	0.165633	0.0518788	0.616478	N.S.
Q66H76	Pxn	Paxillin	10	-1.02579	-0.822037	-0.788943	-0.917148	-0.959148	-0.837967	-1.04024	-0.840542	-0.833844	-0.971798	-0.948654	-0.757843	-0.948884	-0.545067	-1.02151	-0.860198	-0.860383	-0.673893	-0.733232	-0.960601						Ppp1cb	1.49863	1.54595	0.0473216	0.333025	1.54595	1.567	0.0210543	0.617035	N.S.
P52944	Pdlim1	PDZ and LIM domain protein 1	18	3.49999	3.72968	3.52601	3.51717	3.40171	3.10325	3.46361	3.58973	3.33772	3.3496	3.57113	3.2905	3.24729	3.0592	3.41918	3.55497	3.06927	3.10356	3.37391	3.50972						Copg2	-3.71567	-3.50602	0.209652	0.251397	-3.50602	-3.59799	-0.0919658	0.618634	N.S.
Q66HS7	Pdlim3	PDZ and LIM domain protein 3	2	-3.87292	-4.26433	-4.04665	-4.64265	-4.06749	-3.89557	-4.99488	-3.97875	-4.16722	-4.13463	-4.29784	-4.16837	-4.25328	-4.42263	-3.97304	-4.16266	-3.98155	-3.79891	-3.70247	-4.45807						Lman1	0.371472	0.379075	0.00760285	0.961994	0.379075	0.326578	-0.0524971	0.618788	N.S.
P36202	Pdlim4	PDZ and LIM domain protein 4	8	-0.148688	-0.0632294	-0.0351675	-0.160105	-0.231574	-0.343693	0.026439	0.317768	-0.12399	-0.0997252	0.212442	0.205646	0.102356	0.0394191	-0.171089	0.388012	-0.531784	-0.111383	-0.370791	-0.227088						Fmo3	-4.94269	-4.5206	0.422087	0.202987	-4.5206	-4.67304	-0.152438	0.619241	N.S.
Q9Z1Z9	Pdlim7	PDZ and LIM domain protein 7	12	3.10042	3.33235	2.95919	2.95552	3.09935	3.01552	2.88586	2.93307	3.2516	3.66489	3.0413	3.29623	3.03141	2.8747	3.06306	2.95886	3.10159	3.19429	3.15376	3.41259						Col18a1	-1.83131	-1.89146	-0.0601556	0.731673	-1.89146	-1.7901	0.10136	0.620589	N.S.
Q641Z8	Pef1	Peflin	3	-4.9537	-4.40653	-4.58906	-4.11013	-4.34136	-3.94623	-4.22778	-4.01429	-5.26446	-4.06979	-4.04262	-4.38993	-4.49556	-4.2701	-4.52936	-5.25225	-3.84075	-4.06589	-4.00594	-3.94136						Prdx5	5.97836	5.8877	-0.0906566	0.216719	5.8877	5.85076	-0.0369446	0.621096	N.S.
Q4V7E5	Mtrf1l	Peptide chain release factor 1-like, mitochondrial	4	-3.04241	-2.84777	-2.54504	-2.56543	-3.3063	-4.00275	-2.79072	-3.33843	-3.14248	-3.26548	-2.8787	-2.5606	-3.22235	-3.04517	-2.93148	-3.07995	-2.58673	-3.25497	-2.72101	-2.73229						Rabggtb	-2.38202	-2.40616	-0.024138	0.880747	-2.40616	-2.34271	0.0634479	0.621123	N.S.
P10111	Ppia	Peptidyl-prolyl cis-trans isomerase A	6	4.18107	4.30685	4.3709	4.40466	4.35878	4.00568	4.14149	4.2154	4.30849	4.42921	4.12364	4.44046	4.06251	4.15025	4.2269	4.19072	4.0472	4.18457	4.19592	4.26047						Serbp1	0.599778	0.505282	-0.0944958	0.340757	0.505282	0.452004	-0.0532786	0.621758	N.S.
P24368	Ppib	Peptidyl-prolyl cis-trans isomerase B	12	2.82397	2.90227	3.02438	2.88565	2.85275	2.58684	2.79858	2.64665	2.96509	2.85199	2.6909	2.87001	2.77544	2.80445	2.74078	2.69387	2.72437	2.71108	2.73682	2.83313						Hnrnpl	-4.50717	-4.49728	0.00988822	0.984339	-4.49728	-4.6811	-0.183823	0.623038	N.S.
Q6DGG0	Ppid	Peptidyl-prolyl cis-trans isomerase D	11	0.220873	0.274652	0.407533	0.385617	0.45353	0.0596677	0.281898	0.342767	0.427499	0.2657	0.256347	0.345192	0.25203	0.166424	0.38723	0.314757	0.351304	0.399611	0.439477	0.404672						Hsbp1	-2.20943	-2.05728	0.152149	0.678878	-2.05728	-2.2255	-0.168223	0.623435	N.S.
P29117	Ppif	Peptidyl-prolyl cis-trans isomerase F, mitochondrial	7	3.25555	2.97388	3.13206	3.12765	2.92355	3.55239	3.3205	3.14874	3.23724	3.38288	3.29618	2.9522	3.46171	3.62815	2.86112	3.29624	3.16263	2.82703	3.43436	2.56094						Ssb	-2.51302	-2.46841	0.0446158	0.639771	-2.46841	-2.53049	-0.0620824	0.624456	N.S.
[truncated: 578 more rows]
